# Supplementary material for: Aberrant JAK-STAT signaling-mediated chromatin remodeling impairs the sensitivity of NK/T-cell lymphoma to chidamide
Source: Clin Epigenetics. 2023 Feb 6;15:19. doi: 10.1186/s13148-023-01436-6 (PMC9900953; doi:10.1186/s13148-023-01436-6)
Supplement: Supplementary file 2 — Additional file 2. Tables S1-10. Table S1. List of primers used for ChIP-qPCR. Table S2. List of primers used for RT–qPCR. Table S3. Demographic and clinical characteristics of the 28 relapsed/refractory NKTL patients. Table S4. Patient characteristics at baseline. Table S5. List of GAIN and LOSS regions identified in both resistant and sensitive samples. Table S6. List of motifs in GAIN regions. Table S7. List of GAIN and LOSS regions overlapping with nearest genes identified in both resistant and sensitive samples. Table S8. List of differentially expressed genes overlapping with GAIN and LOSS regions in sensitive versus resistant samples. Table S9. Differentially expressed genes from JAK-STAT pathway in sensitive versus resistant samples. Table S10. Differentially expressed genes in HANK1 treated with DMSO, tofacitinib or ruxolitinib. [file 13148_2023_1436_MOESM2_ESM.xlsx]

## Sheet: 1
Table S1. List of primers used for ChIP-qPCR
Gene	Forward Primer	Reverse Primer
TNFRSF8	CCAGCTCAAACAGCCTAAGA	TGACCACTCCATGCTCAAC
TNFRSF9	GCTCTCCAGGACAAAGCATTTA	ATCGGCTGTGCTCAAGTAATG
IL2RA	TTCTCCTCCTCACCAGGTTAT	ACGCCATTCTCAACATCTATCC
TRAF1	ACATTAGCAGAGCACCAGAC	GGAGAGGAAGCCACAGAAAG

## Sheet: 2
Table S2. List of primers used for RT–qPCR
Gene	Forward Primer	Reverse Primer
TNFRSF8	TACGAGCCTTCCCACAGGAT	CATGGGGCAGCGGTAACA
BATF3	AAGTCGGAAGAAGCAGACCC	TCCTCTGTCAGCTTCCCGAT
TNFRSF9	GTCGACCCTGGACAAACTGT	GAGAGAGGTCGGCTGGAGAT
TRAF1	CCTGAGGAGTCTGTGGTCCTA	TGGCCTCTGGGCTGTAAGAT
IL2RA	TATCATTTCGTGGTGGGGCA	GGCTTCTCTTCACCTGGAAAC
TWSG1	AGCAATAATGTTCACGCGCC	GATGCTCCCATGGACTCACA
18S	AACCCGTTGAACCCCATT	CCATCCAATCGGTAGTAGCG

## Sheet: 3
Table S3. Demographic and clinical characteristics of the 28 relapsed/refractory NKTL patients
Patient number	Responses	Sex	Age	Primary lesion	Ann Arbor stage	ECOG performance status	B symptom	Serum EBV DNA	Serum LDH
(n=28)	1=CR, 2=PR, 3=SD, 4=PD	F=Female, M=Male	(years)	0=UAT, 1=NUAT		0=0, 1=1, 2=2			0=Normal, 1=Elevated
1	4	F	48	1	IV	1	+	+	1
2	4	F	65	1	IV	1	+	+	1
3	4	M	64	1	IV	0	-	+	1
4	4	M	65	0	II	2	+	+	0
5	4	M	66	1	III	1	+	+	1
6	4	F	31	1	IV	1	+	+	1
7	4	M	24	1	IV	0	-	N.A.	0
8	4	F	55	1	IV	1	+	+	1
9	4	M	50	1	IV	1	+	+	0
10	4	F	29	1	IV	1	+	+	1
11	4	M	43	1	IV	2	+	+	0
12	4	M	31	1	IV	0	-	N.A.	1
13	4	F	57	1	IV	1	+	+	1
14	3	F	67	1	IV	1	+	+	0
15	2	F	54	1	IV	1	-	N.A.	0
16	2	M	27	0	II	1	+	+	0
17	3	M	39	1	II	1	+	+	0
18	2	M	33	1	II	0	-	+	0
19	4	M	37	1	I	0	-	-	0
20	2	M	52	1	II	1	-	+	0
21	1	M	31	1	I	0	-	+	1
22	4	M	48	1	IV	0	-	+	1
23	1	M	58	1	IV	1	-	+	0
24	1	M	31	1	I	0	-	+	0
25	2	F	49	1	II	1	-	-	0
26	2	M	54	1	IV	0	-	+	0
27	1	M	33	1	IV	0	-	-	0
28	1	M	19	1	I	0	-	-	0
CR, Complete response; PR, Partial response; SD, Stable disease; PD, Progressive disease; UAT, upper aerodigestive tract; NUAT, non-upper aerodigestive tract; ECOG, Eastern Cooperative Oncology Group; LDH, lactate dehydrogenase.

## Sheet: 4
Table S4. Patient characteristics at baseline
Characteristic	No. of Patients	Percent
No. of Patients	28
Sex
Male	19	0.679
Female	9	0.321
Age(years)
Median(Range)	45(19-67)
≤60	23	0.821
Primary lesion
UAT	2	0.071
NUAT	26	0.929
Ann Arbor stage
I-II	10	0.357
III-IV	18	0.643
ECOG performance status
0-1	26	0.929
>1	2	0.071
B symptom
Absent	15	0.536
Present	13	0.464
Serum EBV DNA
Positive	21	0.75
Negative	4	0.143
N.A.	3	0.107
Serum LDH
Normal	17	0.607
Elevated	11	0.393
UAT: upper aerodigestive tract; NUAT: non-upper aerodigestive tract; ECOG: Eastern Cooperative Oncology Group; LDH: lactate dehydrogenase.

## Sheet: 5
Table S5. List of GAIN and LOSS regions identified in both resistant and sensitive samples
Name	Description	chr	start	end	logFC	logCPM	-LOG10(P-value)	-LOG10(q-value)	raw_read_SNK6	raw_read_HANK1	raw_read_MEC04	raw_read_KHYG1	MAnorm_read_SNK6	MAnorm_read_HANK1	MAnorm_read_MEC04	MAnorm_read_KHYG1	Annotation	Nearest.Ensembl
chr1_209752268_209753323	GAIN	chr1	209752268	209753323	4.25637	5.66742	4.59422	4.08204	334	35	5	12	282	41	5	11	Intergenic	ENSG00000009790
chr1_209750632_209752146	GAIN	chr1	209750632	209752146	3.08904	6.11824	4.70024	4.16905	320	119	22	23	264	135	27	20	Intergenic	ENSG00000009790
chr19_35702748_35703180	GAIN	chr19	35702748	35703180	2.46272	3.08369	2.4385	2.23251	27	13	5	2	23	16	5	2	Intergenic	ENSG00000011590
chr12_102474211_102478928	GAIN	chr12	102474211	102478928	3.67151	6.90526	3.56601	3.21718	137	526	37	10	113	577	46	9	intron (NM_000618, intron 1 of 3)	ENSG00000017427
chr12_102483616_102484668	GAIN	chr12	102483616	102484668	2.47658	5.31126	2.23146	2.04924	62	135	27	6	52	151	31	5	Intergenic	ENSG00000017427
chr12_102458172_102458726	GAIN	chr12	102458172	102458726	8.72077	4.05608	7.23102	6.16608	14	78	0	0	13	93	0	0	intron (NM_000618, intron 2 of 3)	ENSG00000017427
chr5_150416127_150416608	GAIN	chr5	150416127	150416608	2.28763	3.2508	2.26177	2.07557	34	12	5	4	30	14	5	4	Intergenic	ENSG00000019582
chr5_150393815_150394860	GAIN	chr5	150393815	150394860	3.61018	4.538	5.09645	4.4964	107	38	5	6	92	45	5	6	intron (NM_001195141, intron 22 of 25)	ENSG00000019582
chr5_150408145_150414611	GAIN	chr5	150408145	150414611	1.57633	9.12399	1.99613	1.84157	1835	1054	290	519	1424	1123	453	401	intron (NM_001025159, intron 1 of 8)	ENSG00000019582
chr5_150414708_150415715	GAIN	chr5	150414708	150415715	2.05349	5.16588	2.29304	2.10322	147	48	23	18	123	55	27	16	Intergenic	ENSG00000019582
chr7_81870427_81870724	GAIN	chr7	81870427	81870724	3.55612	3.45009	4.22641	3.77863	45	17	2	3	39	20	2	3	Intergenic	ENSG00000019991
chr7_81887027_81887352	GAIN	chr7	81887027	81887352	3.87466	3.43733	4.33068	3.86547	51	13	2	2	45	16	2	2	Intergenic	ENSG00000019991
chr7_81776540_81777154	GAIN	chr7	81776540	81777154	4.37841	3.5384	5.1228	4.51822	50	19	3	0	43	23	3	0	Intergenic	ENSG00000019991
chr7_81885298_81886819	GAIN	chr7	81885298	81886819	5.97972	4.96946	9.38857	7.7983	154	61	2	1	132	72	2	1	Intergenic	ENSG00000019991
chr7_81884697_81885245	GAIN	chr7	81884697	81885245	5.5672	4.08871	7.79235	6.59103	68	39	2	0	59	46	2	0	Intergenic	ENSG00000019991
chr7_81883521_81884350	GAIN	chr7	81883521	81884350	3.71825	4.86173	5.12485	4.5197	148	41	6	7	126	48	6	7	Intergenic	ENSG00000019991
chr7_81869217_81870323	GAIN	chr7	81869217	81870323	3.68594	5.01289	4.26438	3.80915	172	40	11	3	144	46	12	3	Intergenic	ENSG00000019991
chr11_123407124_123407819	GAIN	chr11	123407124	123407819	3.81349	3.95404	5.05505	4.46215	53	36	5	1	46	42	5	1	Intergenic	ENSG00000023171
chr11_102295144_102295562	GAIN	chr11	102295144	102295562	1.57896	3.98032	1.58395	1.47966	47	24	10	13	40	28	11	12	Intergenic	ENSG00000023445
chr11_102315615_102317323	GAIN	chr11	102315615	102317323	1.69785	5.96006	1.73648	1.61303	158	142	19	77	133	161	23	67	promoter-TSS (NM_001165)	ENSG00000023445
chr10_88989163_88989928	GAIN	chr10	88989163	88989928	2.9338	4.7595	3.78328	3.40272	122	40	11	8	103	46	12	7	intron (NM_001320855, intron 1 of 8)	ENSG00000026103
chr10_88987394_88987707	GAIN	chr10	88987394	88987707	2.32001	3.61654	2.40777	2.20523	48	15	5	7	42	18	5	7	intron (NM_001320855, intron 1 of 8)	ENSG00000026103
chr2_84924231_84924730	GAIN	chr2	84924231	84924730	3.17879	3.8007	3.81545	3.43073	28	43	5	3	24	50	5	3	Intergenic	ENSG00000034510
chr5_14171395_14172064	GAIN	chr5	14171395	14172064	4.2073	3.72134	5.54016	4.85469	55	24	2	2	48	29	2	2	intron (NR_134469, intron 1 of 56)	ENSG00000038382
chr5_14251131_14251943	GAIN	chr5	14251131	14251943	2.82337	3.73787	3.28717	2.97517	52	21	3	7	45	25	3	7	intron (NR_134469, intron 1 of 56)	ENSG00000038382
chr5_14252758_14253010	GAIN	chr5	14252758	14253010	2.04372	2.95343	1.8382	1.70226	24	10	5	3	21	12	5	3	intron (NR_134469, intron 1 of 56)	ENSG00000038382
chr5_14206153_14208736	GAIN	chr5	14206153	14208736	2.48764	7.08289	2.86873	2.61004	640	189	29	110	523	213	37	93	intron (NR_134469, intron 1 of 56)	ENSG00000038382
chr5_14209423_14213268	GAIN	chr5	14209423	14213268	2.82682	7.39431	3.69584	3.32888	786	275	30	111	640	308	39	94	intron (NR_134469, intron 1 of 56)	ENSG00000038382
chr5_14108229_14110114	GAIN	chr5	14108229	14110114	2.61525	6.12815	2.06961	1.90627	368	71	46	7	298	80	56	6	Intergenic	ENSG00000038382
chr5_14168590_14170141	GAIN	chr5	14168590	14170141	2.98834	5.05523	2.99346	2.7185	51	121	17	4	43	137	19	4	intron (NR_134469, intron 1 of 56)	ENSG00000038382
chr5_14252186_14252696	GAIN	chr5	14252186	14252696	2.14392	3.69217	2.07159	1.90788	53	13	6	8	46	16	6	8	intron (NR_134469, intron 1 of 56)	ENSG00000038382
chr5_14168014_14168432	GAIN	chr5	14168014	14168432	2.5895	2.98671	2.61544	2.38834	19	17	4	2	17	20	4	2	intron (NR_134469, intron 1 of 56)	ENSG00000038382
chr5_14178396_14179466	GAIN	chr5	14178396	14179466	3.12276	4.81501	3.982	3.57249	111	55	13	4	93	63	14	4	intron (NR_134469, intron 1 of 56)	ENSG00000038382
chr5_14173876_14174629	GAIN	chr5	14173876	14174629	2.16683	4.29498	2.03696	1.87772	75	27	16	4	63	31	18	4	intron (NR_134469, intron 1 of 56)	ENSG00000038382
chr5_14203821_14204674	GAIN	chr5	14203821	14204674	1.9887	4.14144	2.08201	1.91723	52	34	5	17	45	40	5	16	intron (NR_134469, intron 1 of 56)	ENSG00000038382
chr5_14156085_14158294	GAIN	chr5	14156085	14158294	1.92854	6.84365	1.60519	1.49827	489	159	96	27	391	175	127	23	intron (NR_134469, intron 1 of 56)	ENSG00000038382
chr5_14172206_14173165	GAIN	chr5	14172206	14173165	3.94444	4.99369	5.15718	4.54652	170	42	8	4	143	49	9	4	intron (NR_134469, intron 1 of 56)	ENSG00000038382
chr5_14213373_14214836	GAIN	chr5	14213373	14214836	1.96495	5.83811	1.93227	1.78532	139	146	12	66	118	167	14	58	intron (NR_134469, intron 1 of 56)	ENSG00000038382
chr5_14159063_14159488	GAIN	chr5	14159063	14159488	2.56076	3.60816	2.76094	2.51591	45	18	7	3	39	21	7	3	intron (NR_134469, intron 1 of 56)	ENSG00000038382
chr1_7940274_7941862	GAIN	chr1	7940274	7941862	2.79131	5.33024	4.05465	3.6341	103	117	11	21	87	134	13	19	intron (NM_001561, intron 1 of 8)	ENSG00000049249
chr11_32108211_32108822	GAIN	chr11	32108211	32108822	3.97148	4.0554	5.78945	5.05447	52	44	3	3	45	52	3	3	Intergenic	ENSG00000049449
chr11_32107161_32107742	GAIN	chr11	32107161	32107742	4.50345	3.62022	5.8747	5.12294	33	36	1	2	29	43	1	2	Intergenic	ENSG00000049449
chr11_32106068_32107018	GAIN	chr11	32106068	32107018	6.43754	4.09673	7.49856	6.37	30	68	1	0	26	80	1	0	TTS (NM_002901)	ENSG00000049449
chr4_158828204_158828410	GAIN	chr4	158828204	158828410	3.08559	2.12367	2.40641	2.20402	7	10	1	1	6	12	1	1	intron (NM_001323916, intron 2 of 16)	ENSG00000052795
chr4_158823041_158826215	GAIN	chr4	158823041	158826215	5.43268	7.60881	10.2634	8.42589	593	676	17	9	486	749	21	8	intron (NM_001323916, intron 1 of 16)	ENSG00000052795
chr4_158821426_158822760	GAIN	chr4	158821426	158822760	5.56844	6.11565	10.9628	8.95591	235	218	5	4	199	249	6	4	intron (NM_001323916, intron 1 of 16)	ENSG00000052795
chr4_158819375_158821393	GAIN	chr4	158819375	158821393	5.85252	6.18786	11.749	9.50764	266	219	3	5	226	252	3	5	intron (NM_001323916, intron 1 of 16)	ENSG00000052795
chr4_158826331_158827866	GAIN	chr4	158826331	158827866	4.8407	4.98943	7.71905	6.53966	117	86	1	6	102	102	1	6	intron (NM_001323916, intron 2 of 16)	ENSG00000052795
chr9_120930913_120935095	GAIN	chr9	120930913	120935095	1.55605	8.07443	1.87781	1.73811	611	682	152	244	487	737	220	196	Intergenic	ENSG00000056558
chr9_120922951_120928678	GAIN	chr9	120922951	120928678	2.45335	8.25056	3.77722	3.39782	823	873	117	153	654	943	168	125	intron (NM_001190945, intron 3 of 8)	ENSG00000056558
chr9_120921026_120921683	GAIN	chr9	120921026	120921683	3.27158	3.67349	3.89569	3.5	25	40	3	4	22	47	3	4	intron (NM_001190945, intron 4 of 8)	ENSG00000056558
chr9_120929267_120930443	GAIN	chr9	120929267	120930443	1.79536	6.40948	2.08533	1.92001	194	219	32	89	161	246	40	76	promoter-TSS (NM_001190945)	ENSG00000056558
chr9_120935418_120936721	GAIN	chr9	120935418	120936721	1.56105	5.54937	1.70459	1.58466	151	77	37	31	125	87	45	27	Intergenic	ENSG00000056558
chr9_120922474_120922887	GAIN	chr9	120922474	120922887	3.15939	3.63018	3.64007	3.28088	33	31	6	1	28	36	6	1	intron (NM_001190945, intron 4 of 8)	ENSG00000056558
chr12_27012388_27012872	GAIN	chr12	27012388	27012872	3.433	3.37366	3.89439	3.49883	20	32	2	3	18	38	2	3	intron (NM_016551, intron 1 of 11)	ENSG00000064115
chr12_27013136_27014156	GAIN	chr12	27013136	27014156	1.94086	4.94224	2.2179	2.03723	58	86	16	22	49	98	18	20	intron (NM_016551, intron 1 of 11)	ENSG00000064115
chr7_139776065_139777384	GAIN	chr7	139776065	139777384	1.39525	6.46287	1.60607	1.49897	255	162	53	94	209	181	69	79	intron (NM_001113239, intron 1 of 14)	ENSG00000064393
chr7_139672533_139672816	GAIN	chr7	139672533	139672816	4.15928	2.86658	4.40992	3.92916	27	12	1	1	24	15	1	1	intron (NM_001113239, intron 2 of 14)	ENSG00000064393
chr7_139773700_139775898	GAIN	chr7	139773700	139775898	2.7567	5.6024	2.82475	2.57107	262	45	24	13	216	52	28	12	intron (NM_001113239, intron 1 of 14)	ENSG00000064393
chr7_139673040_139674113	GAIN	chr7	139673040	139674113	3.59291	5.02541	5.30894	4.66964	153	55	6	10	130	64	7	9	intron (NM_001113239, intron 2 of 14)	ENSG00000064393
chr7_139679060_139685461	GAIN	chr7	139679060	139685461	2.53136	9.08975	3.92687	3.52621	2284	1046	187	276	1777	1121	283	219	intron (NM_001113239, intron 2 of 14)	ENSG00000064393
chr10_13161095_13161449	GAIN	chr10	13161095	13161449	2.41033	2.9894	2.26726	2.08015	28	10	2	5	25	12	2	5	promoter-TSS (NM_018518)	ENSG00000065328
chr10_13161698_13162391	GAIN	chr10	13161698	13162391	1.55925	3.94413	1.55843	1.45737	40	27	12	10	34	31	13	9	intron (NM_182751, intron 1 of 19)	ENSG00000065328
chr3_120571053_120572959	GAIN	chr3	120571053	120572959	5.83666	6.4061	10.3687	8.49252	400	193	7	2	333	219	8	2	Intergenic	ENSG00000065518
chr3_120567387_120568499	GAIN	chr3	120567387	120568499	3.28693	4.81521	3.65681	3.29457	154	27	10	6	130	32	11	6	Intergenic	ENSG00000065518
chr3_120570586_120570962	GAIN	chr3	120570586	120570962	4.49405	2.4421	4.04662	3.62711	19	8	1	0	17	10	1	0	Intergenic	ENSG00000065518
chr3_120584933_120587008	GAIN	chr3	120584933	120587008	4.57481	6.26237	6.01061	5.23113	329	183	16	2	271	205	18	2	Intergenic	ENSG00000065518
chr10_14647926_14649245	GAIN	chr10	14647926	14649245	2.94994	5.27166	2.55451	2.33527	25	167	8	20	22	191	9	18	intron (NM_001282695, intron 2 of 5)	ENSG00000065809
chr10_14603360_14603744	GAIN	chr10	14603360	14603744	3.26618	4.1437	4.59657	4.0841	50	47	5	5	43	55	5	5	intron (NM_001282695, intron 2 of 5)	ENSG00000065809
chr10_14658908_14661620	GAIN	chr10	14658908	14661620	1.4089	6.54537	1.45129	1.36451	182	234	45	114	150	261	58	96	intron (NM_001282695, intron 2 of 5)	ENSG00000065809
chr10_14604623_14606762	GAIN	chr10	14604623	14606762	4.36069	6.67814	6.08624	5.29275	327	321	22	5	269	357	26	5	intron (NM_001282695, intron 2 of 5)	ENSG00000065809
chrX_109685630_109685779	GAIN	chrX	109685630	109685779	6.19312	1.97036	4.28117	3.82286	9	8	0	0	8	10	0	0	intron (NM_022977, intron 2 of 16)	ENSG00000068366
chrX_109727692_109727847	GAIN	chrX	109727692	109727847	4.17132	2.21765	3.50583	3.16563	13	8	1	0	12	10	1	0	intron (NM_022977, intron 1 of 16)	ENSG00000068366
chrX_109773366_109775899	GAIN	chrX	109773366	109775899	5.94271	6.37238	10.0011	8.23684	264	276	7	1	221	312	8	1	Intergenic	ENSG00000068366
chr5_66821472_66825553	GAIN	chr5	66821472	66825553	2.6914	7.57231	3.80856	3.42466	853	331	77	69	682	364	105	58	intron (NM_198828, intron 3 of 5)	ENSG00000069020
chr5_66839044_66840140	GAIN	chr5	66839044	66840140	2.50749	5.09474	3.60915	3.25383	115	73	15	16	97	84	17	14	intron (NM_015183, intron 1 of 27)	ENSG00000069020
chr5_66558469_66559083	GAIN	chr5	66558469	66559083	3.42307	3.79587	4.48196	3.98887	53	26	4	3	46	31	4	3	Intergenic	ENSG00000069020
chr5_66813909_66814743	GAIN	chr5	66813909	66814743	2.41505	4.73388	2.58365	2.3605	106	41	18	6	89	47	20	6	intron (NM_198828, intron 3 of 5)	ENSG00000069020
chr5_66559218_66559667	GAIN	chr5	66559218	66559667	2.60195	3.15799	2.55561	2.33628	35	10	4	3	30	12	4	3	Intergenic	ENSG00000069020
chr5_66840492_66841736	GAIN	chr5	66840492	66841736	2.01504	5.86493	2.38838	2.18804	230	89	22	52	191	102	27	45	intron (NM_015183, intron 1 of 27)	ENSG00000069020
chr5_66843119_66844755	GAIN	chr5	66843119	66844755	2.84005	5.82817	4.40391	3.92495	230	111	17	27	192	126	20	24	intron (NM_015183, intron 1 of 27)	ENSG00000069020
chr5_66620841_66622255	GAIN	chr5	66620841	66622255	2.49726	4.70022	3.28651	2.97462	86	54	14	9	73	62	16	8	intron (NM_198828, intron 1 of 5)	ENSG00000069020
chr5_66841900_66842975	GAIN	chr5	66841900	66842975	2.194	4.54433	2.47916	2.26815	94	32	9	17	80	37	10	16	intron (NM_015183, intron 1 of 27)	ENSG00000069020
chr2_105748052_105749177	GAIN	chr2	105748052	105749177	2.21259	4.59354	2.19273	2.01492	88	39	19	5	74	45	21	5	intron (NM_001004722, intron 1 of 3)	ENSG00000071051
chr2_105747449_105747946	GAIN	chr2	105747449	105747946	3.81291	3.07697	3.94079	3.53763	34	12	3	0	30	14	3	0	intron (NM_001004722, intron 1 of 3)	ENSG00000071051
chr2_105802429_105802715	GAIN	chr2	105802429	105802715	2.54415	2.72295	2.35347	2.15761	21	9	3	2	18	11	3	2	intron (NM_001004722, intron 1 of 3)	ENSG00000071051
chr2_105745640_105746295	GAIN	chr2	105745640	105746295	3.30048	4.21503	4.21878	3.77211	67	39	8	2	57	45	8	2	intron (NM_001004722, intron 1 of 3)	ENSG00000071051
chr2_105754677_105755161	GAIN	chr2	105754677	105755161	2.00615	3.26705	1.51196	1.4172	26	16	10	0	22	19	10	0	intron (NM_001004722, intron 1 of 3)	ENSG00000071051
chr2_105721890_105722482	GAIN	chr2	105721890	105722482	3.46086	3.8628	4.18058	3.74028	56	27	6	1	48	32	6	1	Intergenic	ENSG00000071051
chr2_105746414_105747333	GAIN	chr2	105746414	105747333	3.72107	5.59772	5.107	4.5057	189	114	16	4	157	129	18	4	intron (NM_001004722, intron 1 of 3)	ENSG00000071051
chr2_105744330_105744558	GAIN	chr2	105744330	105744558	1.83638	3.12848	1.56489	1.4629	24	13	8	2	21	15	8	2	promoter-TSS (NM_003581)	ENSG00000071051
chr2_105821929_105822380	GAIN	chr2	105821929	105822380	2.04694	3.37019	1.81681	1.683	38	11	8	3	33	13	8	3	intron (NM_001004722, intron 2 of 3)	ENSG00000071051
chr3_196111585_196112140	GAIN	chr3	196111585	196112140	4.89764	5.32321	6.06661	5.27731	230	52	7	1	193	60	7	1	Intergenic	ENSG00000072274
chr1_170067624_170068259	GAIN	chr1	170067624	170068259	4.22341	3.75221	5.24877	4.62199	61	21	3	1	53	25	3	1	5' UTR (NM_001204517, exon 1 of 20)	ENSG00000075945
chr1_170073791_170074611	GAIN	chr1	170073791	170074611	1.72485	4.42996	1.93271	1.78572	58	42	15	14	49	48	17	13	intron (NM_001204514, intron 1 of 20)	ENSG00000075945
chr10_102393150_102393355	GAIN	chr10	102393150	102393355	2.38823	2.58365	2.06722	1.90437	17	9	1	4	15	11	1	4	promoter-TSS (NM_001322935)	ENSG00000077150
chr10_102395903_102396743	GAIN	chr10	102395903	102396743	1.73263	4.759	1.47268	1.38294	77	53	5	36	67	62	5	33	exon (NM_001322934, exon 3 of 23)	ENSG00000077150
chr3_98573147_98573673	GAIN	chr3	98573147	98573673	1.59681	4.01817	1.61074	1.50299	48	25	12	11	41	29	13	10	Intergenic	ENSG00000080819
chr3_98592791_98593012	GAIN	chr3	98592791	98593012	1.63335	3.06522	1.43276	1.34818	21	13	5	6	18	16	5	6	intron (NM_000097, intron 1 of 6)	ENSG00000080819
chr1_40380456_40381184	GAIN	chr1	40380456	40381184	2.42929	4.30254	3.05553	2.77239	60	42	11	7	51	49	12	7	intron (NM_001198978, intron 1 of 9)	ENSG00000084070
chr1_40381322_40381834	GAIN	chr1	40381322	40381834	2.64508	3.97942	3.29048	2.97802	58	27	6	7	50	32	6	7	intron (NM_001198978, intron 1 of 9)	ENSG00000084070
chr1_40385948_40387180	GAIN	chr1	40385948	40387180	4.28207	5.73025	7.39033	6.29013	145	178	9	7	122	202	10	6	intron (NM_001198978, intron 1 of 9)	ENSG00000084070
chr1_40350027_40350216	GAIN	chr1	40350027	40350216	3.03898	2.08678	2.3892	2.18869	10	7	1	1	9	9	1	1	Intergenic	ENSG00000084070
chr1_40381933_40385833	GAIN	chr1	40381933	40385833	3.48403	7.8306	4.67719	4.1505	607	761	69	30	487	826	93	26	intron (NM_001198978, intron 1 of 9)	ENSG00000084070
chr1_40376260_40376852	GAIN	chr1	40376260	40376852	2.74392	3.25996	3.05044	2.76802	23	23	3	4	20	27	3	4	intron (NM_001198978, intron 1 of 9)	ENSG00000084070
chr1_40379576_40380185	GAIN	chr1	40379576	40380185	2.14314	2.94807	1.8366	1.70086	24	11	1	7	21	14	1	7	intron (NM_001198978, intron 1 of 9)	ENSG00000084070
chr1_40346458_40346731	GAIN	chr1	40346458	40346731	3.12634	3.39695	3.54785	3.20241	31	23	5	1	27	27	5	1	Intergenic	ENSG00000084070
chr1_40377157_40377955	GAIN	chr1	40377157	40377955	2.56914	4.5144	3.09563	2.80774	99	31	10	10	84	36	11	9	intron (NM_001198978, intron 1 of 9)	ENSG00000084070
chr1_40387405_40387713	GAIN	chr1	40387405	40387713	4.40247	3.48836	4.7455	4.20732	55	14	0	3	49	17	0	3	intron (NM_001198978, intron 1 of 9)	ENSG00000084070
chrX_53719490_53719960	GAIN	chrX	53719490	53719960	2.95182	3.00074	3.13693	2.84534	19	19	2	3	17	23	2	3	Intergenic	ENSG00000086758
chrX_53718215_53719381	GAIN	chrX	53718215	53719381	1.98147	4.65127	2.01723	1.86043	39	76	10	21	34	88	11	19	Intergenic	ENSG00000086758
chr19_48954026_48954257	GAIN	chr19	48954026	48954257	2.74567	3.22875	2.89546	2.63321	34	14	2	5	30	17	2	5	promoter-TSS (NM_138761)	ENSG00000087088
chr12_27821202_27822913	GAIN	chr12	27821202	27822913	4.18912	5.19304	7.02575	6.01227	102	118	5	7	87	136	5	7	Intergenic	ENSG00000087448
chr12_27781441_27782064	GAIN	chr12	27781441	27782064	3.18496	3.59311	4.04456	3.62557	36	28	3	4	31	33	3	4	intron (NM_020782, intron 1 of 2)	ENSG00000087448
chr12_27823029_27824040	GAIN	chr12	27823029	27824040	4.9165	3.93987	6.64175	5.71788	61	34	0	3	54	41	0	3	Intergenic	ENSG00000087448
chr12_27785365_27786405	GAIN	chr12	27785365	27786405	3.82801	4.56205	5.5914	4.89565	82	60	2	8	71	71	2	8	intron (NM_020782, intron 1 of 2)	ENSG00000087448
chr12_27825504_27826446	GAIN	chr12	27825504	27826446	5.02286	4.12838	6.18968	5.37524	35	64	3	0	30	74	3	0	Intergenic	ENSG00000087448
chr12_27794990_27795867	GAIN	chr12	27794990	27795867	3.92903	4.50468	5.60505	4.90662	97	45	2	7	84	53	2	7	intron (NM_020782, intron 2 of 2)	ENSG00000087448
chr12_27824280_27825109	GAIN	chr12	27824280	27825109	6.32187	5.29681	10.1082	8.30515	202	74	2	1	173	87	2	1	Intergenic	ENSG00000087448
chr1_192557629_192558412	GAIN	chr1	192557629	192558412	3.23234	4.00371	3.90774	3.50964	65	27	7	2	56	32	7	2	Intergenic	ENSG00000090104
chr1_192564152_192565684	GAIN	chr1	192564152	192565684	3.81713	5.45912	5.11115	4.50861	127	135	14	3	106	153	16	3	Intergenic	ENSG00000090104
chr1_192558477_192561101	GAIN	chr1	192558477	192561101	3.81768	6.73563	5.44047	4.77379	431	258	30	10	351	287	37	9	Intergenic	ENSG00000090104
chr1_192600706_192601086	GAIN	chr1	192600706	192601086	2.04711	2.79332	1.82725	1.69255	18	11	4	3	16	13	4	3	Intergenic	ENSG00000090104
chr1_192542118_192545137	GAIN	chr1	192542118	192545137	2.64515	7.17093	3.98932	3.57872	470	361	33	97	385	402	43	82	Intergenic	ENSG00000090104
chr1_192555633_192556572	GAIN	chr1	192555633	192556572	5.63556	4.65387	9.08699	7.57427	100	63	2	1	86	74	2	1	Intergenic	ENSG00000090104
chr1_192556781_192557345	GAIN	chr1	192556781	192557345	5.87804	3.58133	7.22351	6.16098	33	36	1	0	29	43	1	0	Intergenic	ENSG00000090104
chr1_192569158_192570889	GAIN	chr1	192569158	192570889	3.17085	5.89372	4.51147	4.0143	255	115	23	12	211	130	27	11	Intergenic	ENSG00000090104
chr1_192547647_192548042	GAIN	chr1	192547647	192548042	5.81034	4.82506	7.93161	6.69758	150	46	3	0	128	54	3	0	Intergenic	ENSG00000090104
chr1_192520296_192520805	GAIN	chr1	192520296	192520805	4.18979	3.3694	5.20891	4.58821	36	22	2	1	32	26	2	1	Intergenic	ENSG00000090104
chr1_192577836_192578161	GAIN	chr1	192577836	192578161	3.41889	2.7303	3.23815	2.93397	13	18	0	3	12	22	0	3	intron (NM_002922, intron 3 of 4)	ENSG00000090104
chr1_192536444_192542069	GAIN	chr1	192536444	192542069	2.68062	8.1482	4.40726	3.92728	939	729	102	117	746	790	144	96	Intergenic	ENSG00000090104
chr1_192535943_192536393	GAIN	chr1	192535943	192536393	5.16516	4.22046	6.03542	5.25244	102	23	3	0	87	27	3	0	Intergenic	ENSG00000090104
chr1_192548592_192555235	GAIN	chr1	192548592	192555235	3.73515	7.98233	6.25011	5.42315	899	712	60	38	719	776	81	32	Intergenic	ENSG00000090104
chr1_192577382_192577632	GAIN	chr1	192577382	192577632	2.72284	2.61461	2.45595	2.24755	12	14	3	1	11	17	3	1	intron (NM_002922, intron 3 of 4)	ENSG00000090104
chr1_192562255_192562642	GAIN	chr1	192562255	192562642	3.47277	4.03247	4.82437	4.273	49	42	5	3	42	49	5	3	Intergenic	ENSG00000090104
chr1_192565796_192566403	GAIN	chr1	192565796	192566403	4.55956	4.634	5.7901	5.05496	46	95	5	1	40	109	5	1	Intergenic	ENSG00000090104
chr1_192545227_192547273	GAIN	chr1	192545227	192547273	3.87807	6.13517	5.619	4.9183	267	179	20	6	220	201	24	5	Intergenic	ENSG00000090104
chr1_192579367_192579656	GAIN	chr1	192579367	192579656	3.01521	3.30139	3.36791	3.04532	22	26	4	2	19	31	4	2	3' UTR (NM_002922, exon 5 of 5)	ENSG00000090104
chr1_192571049_192574280	GAIN	chr1	192571049	192574280	2.03734	6.59232	2.63781	2.40803	223	267	54	55	183	295	70	47	Intergenic	ENSG00000090104
chr1_192519525_192519821	GAIN	chr1	192519525	192519821	5.10325	3.6437	6.30804	5.46834	58	20	1	1	51	24	1	1	Intergenic	ENSG00000090104
chr1_192566592_192568373	GAIN	chr1	192566592	192568373	4.89913	5.89626	8.68395	7.27262	269	134	8	4	225	153	9	4	Intergenic	ENSG00000090104
chr1_192563271_192564083	GAIN	chr1	192563271	192564083	5.30404	4.73819	6.9178	5.93143	140	42	4	0	119	49	4	0	Intergenic	ENSG00000090104
chr17_35046154_35046480	GAIN	chr17	35046154	35046480	1.73667	3.62073	1.75175	1.6269	32	22	8	8	28	26	8	7	intron (NR_037713, intron 1 of 6)	ENSG00000092871
chr17_35086757_35089045	GAIN	chr17	35086757	35089045	1.55045	6.36729	1.79749	1.66648	250	155	61	59	204	172	79	50	intron (NR_037713, intron 1 of 6)	ENSG00000092871
chr17_35085436_35085787	GAIN	chr17	35085436	35085787	2.59262	3.4503	2.75779	2.5131	43	14	4	5	37	17	4	5	intron (NR_037713, intron 1 of 6)	ENSG00000092871
chr17_35068676_35069286	GAIN	chr17	35068676	35069286	3.69324	4.04973	4.24396	3.79267	78	23	6	1	67	27	6	1	intron (NR_037713, intron 1 of 6)	ENSG00000092871
chr17_35047507_35047935	GAIN	chr17	35047507	35047935	2.79373	3.28945	3.17956	2.88357	30	19	3	4	26	23	3	4	intron (NR_037713, intron 1 of 6)	ENSG00000092871
chr17_35066587_35068591	GAIN	chr17	35066587	35068591	3.06881	5.941	3.23779	2.93378	216	149	31	5	177	166	37	5	intron (NR_037713, intron 1 of 6)	ENSG00000092871
chr17_35084120_35085320	GAIN	chr17	35084120	35085320	2.38414	5.12741	2.74207	2.49984	127	65	23	9	106	74	27	8	intron (NR_037713, intron 1 of 6)	ENSG00000092871
chr17_35070131_35070512	GAIN	chr17	35070131	35070512	2.76088	3.5042	2.54899	2.33017	39	19	8	0	33	22	8	0	intron (NR_037713, intron 1 of 6)	ENSG00000092871
chr17_35078035_35078487	GAIN	chr17	35078035	35078487	2.71803	3.54904	3.18342	2.88681	41	20	4	5	36	24	4	5	intron (NR_037713, intron 1 of 6)	ENSG00000092871
chr17_35060949_35061661	GAIN	chr17	35060949	35061661	1.77983	4.37406	1.63763	1.52579	73	28	19	7	61	32	21	6	intron (NR_037713, intron 1 of 6)	ENSG00000092871
chr17_35083439_35083878	GAIN	chr17	35083439	35083878	2.93964	3.77806	3.50076	3.16168	42	30	7	2	36	35	7	2	intron (NR_037713, intron 1 of 6)	ENSG00000092871
chr17_35085987_35086697	GAIN	chr17	35085987	35086697	3.19923	4.38253	4.25678	3.8026	67	50	9	3	57	58	10	3	intron (NR_037713, intron 1 of 6)	ENSG00000092871
chr17_35070631_35070853	GAIN	chr17	35070631	35070853	3.29279	3.70761	4.04027	3.62202	50	23	5	2	43	27	5	2	intron (NR_037713, intron 1 of 6)	ENSG00000092871
chr8_26571109_26573381	GAIN	chr8	26571109	26573381	2.02749	6.06892	2.58469	2.36145	210	143	23	62	175	162	28	54	intron (NM_001197293, intron 1 of 13)	ENSG00000092964
chr8_26577035_26577222	GAIN	chr8	26577035	26577222	3.08842	2.52048	2.81116	2.55985	11	14	1	2	10	17	1	2	promoter-TSS (NM_001386)	ENSG00000092964
chr8_26590713_26594181	GAIN	chr8	26590713	26594181	3.06856	6.92233	5.32703	4.68401	480	270	29	53	393	302	37	46	intron (NM_001386, intron 3 of 13)	ENSG00000092964
chr6_12052296_12052894	GAIN	chr6	12052296	12052894	2.60067	4.23954	3.25521	2.94851	41	54	7	9	35	63	7	8	intron (NM_002114, intron 2 of 8)	ENSG00000095951
chr6_12048733_12049598	GAIN	chr6	12048733	12049598	2.48652	5.08897	3.45426	3.12089	128	63	13	19	108	73	15	17	intron (NM_002114, intron 2 of 8)	ENSG00000095951
chr6_12051054_12051433	GAIN	chr6	12051054	12051433	1.62077	3.25712	1.46676	1.37779	21	18	5	8	18	21	5	8	intron (NM_002114, intron 2 of 8)	ENSG00000095951
chr6_12047441_12048564	GAIN	chr6	12047441	12048564	2.00822	4.15046	2.33273	2.13846	55	32	9	12	47	37	10	11	intron (NM_002114, intron 2 of 8)	ENSG00000095951
chr6_12118896_12119706	GAIN	chr6	12118896	12119706	4.70035	4.86209	6.5306	5.63501	157	42	2	5	135	50	2	5	intron (NM_002114, intron 3 of 8)	ENSG00000095951
chr6_12013161_12013608	GAIN	chr6	12013161	12013608	2.20586	3.9512	2.58857	2.36494	38	36	8	8	33	42	9	7	intron (NM_002114, intron 1 of 8)	ENSG00000095951
chr6_12052922_12053463	GAIN	chr6	12052922	12053463	2.12358	3.56992	2.25395	2.06867	33	23	4	9	29	27	4	9	intron (NM_002114, intron 2 of 8)	ENSG00000095951
chr6_12049861_12050283	GAIN	chr6	12049861	12050283	4.10249	4.10525	4.75277	4.21341	90	21	1	5	79	25	1	5	intron (NM_002114, intron 2 of 8)	ENSG00000095951
chr6_12064608_12066542	GAIN	chr6	12064608	12066542	3.52218	5.5869	4.99706	4.41272	218	89	16	7	181	101	18	6	intron (NM_002114, intron 2 of 8)	ENSG00000095951
chr22_36858538_36864407	GAIN	chr22	36858538	36864407	3.06928	8.02058	4.86212	4.30322	1228	459	75	88	977	503	103	73	intron (NM_013416, intron 1 of 8).2	ENSG00000100365
chr14_24669625_24670526	GAIN	chr14	24669625	24670526	2.86059	4.10986	3.40404	3.07661	74	25	4	9	64	30	4	8	Intergenic	ENSG00000100453
chr14_24664488_24666233	GAIN	chr14	24664488	24666233	1.37068	6.22277	1.44852	1.36228	240	118	60	59	196	132	77	50	Intergenic	ENSG00000100453
chr14_24666828_24667660	GAIN	chr14	24666828	24667660	2.19287	4.47668	1.65998	1.54601	96	24	20	2	80	28	22	2	Intergenic	ENSG00000100453
chr14_24670849_24671527	GAIN	chr14	24670849	24671527	2.14272	4.56209	2.33146	2.13741	42	69	15	10	36	79	17	9	Intergenic	ENSG00000100453
chr14_24667994_24668896	GAIN	chr14	24667994	24668896	2.98517	4.53873	3.91321	3.51453	103	35	8	8	88	41	9	7	Intergenic	ENSG00000100453
chr14_24676928_24677161	GAIN	chr14	24676928	24677161	1.53314	3.97575	1.49912	1.4063	47	23	12	11	40	27	13	10	Intergenic	ENSG00000100453
chr14_24631448_24631774	GAIN	chr14	24631448	24631774	1.79085	3.82579	1.44463	1.35891	41	23	15	2	35	27	16	2	intron (NM_004131, intron 4 of 4)	ENSG00000100453
chr14_24633185_24635729	GAIN	chr14	24633185	24635729	2.06664	7.53577	2.32139	2.12844	524	470	121	66	418	510	168	55	promoter-TSS (NR_144343)	ENSG00000100453
chr14_58430271_58431165	GAIN	chr14	58430271	58431165	3.37105	3.93681	4.43262	3.94748	60	28	5	3	52	33	5	3	intron (NM_001244191, intron 3 of 30)	ENSG00000100578
chr14_58428765_58430123	GAIN	chr14	58428765	58430123	4.8409	4.64713	6.39368	5.52902	62	86	5	0	53	99	5	0	intron (NM_001244191, intron 2 of 30)	ENSG00000100578
chr14_23604194_23607910	GAIN	chr14	23604194	23607910	2.1753	7.17863	1.60497	1.49815	751	137	110	23	596	151	146	20	Intergenic	ENSG00000100867
chr14_23670730_23670878	GAIN	chr14	23670730	23670878	3.31461	2.23246	2.72992	2.48903	15	6	0	2	14	8	0	2	Intergenic	ENSG00000100867
chr14_23643259_23650752	GAIN	chr14	23643259	23650752	4.16096	8.12142	7.44857	6.33054	1476	482	37	55	1184	533	49	47	Intergenic	ENSG00000100867
chr14_35402262_35402923	GAIN	chr14	35402262	35402923	2.87072	4.17009	2.97556	2.70332	62	38	1	13	55	46	1	12	exon (NM_020529, exon 5 of 6)	ENSG00000100906
chrX_123961495_123961662	GAIN	chrX	123961495	123961662	1.71195	3.05657	1.40656	1.32523	18	15	8	2	16	18	8	2	promoter-TSS (NM_006603)	ENSG00000101972
chr16_27407525_27409059	GAIN	chr16	27407525	27409059	3.58957	4.8974	5.77112	5.04027	103	75	8	6	88	86	9	6	intron (NM_181079, intron 2 of 9)	ENSG00000103522
chr16_27428881_27429074	GAIN	chr16	27428881	27429074	3.42764	2.35578	2.97596	2.70361	15	8	2	0	13	10	2	0	intron (NM_021798, intron 1 of 8)	ENSG00000103522
chr16_27401939_27405712	GAIN	chr16	27401939	27405712	2.12354	7.11989	2.71446	2.476	416	335	83	60	335	367	111	51	intron (NM_181079, intron 2 of 9)	ENSG00000103522
chr16_27405876_27406905	GAIN	chr16	27405876	27406905	2.98877	5.49356	3.03134	2.75193	231	54	23	6	191	62	27	5	intron (NM_181079, intron 2 of 9)	ENSG00000103522
chr16_27407051_27407430	GAIN	chr16	27407051	27407430	3.19195	3.62663	3.81068	3.42658	47	21	5	2	41	25	5	2	intron (NM_181079, intron 2 of 9)	ENSG00000103522
chr8_102123958_102124146	GAIN	chr8	102123958	102124146	1.85199	3.13483	1.54695	1.44756	27	11	8	2	23	13	8	2	intron (NM_001040624, intron 1 of 7)	ENSG00000104490
chr8_102094712_102096545	GAIN	chr8	102094712	102096545	2.62395	5.90978	3.74526	3.37091	160	169	28	21	133	190	34	19	intron (NM_001040624, intron 1 of 7)	ENSG00000104490
chr8_102104863_102105132	GAIN	chr8	102104863	102105132	2.29213	2.77715	2.08213	1.91727	20	10	4	2	17	12	4	2	intron (NM_001040624, intron 1 of 7)	ENSG00000104490
chr8_102096708_102098006	GAIN	chr8	102096708	102098006	3.64206	6.19287	5.90149	5.14183	256	197	21	11	212	221	25	10	intron (NM_001040624, intron 1 of 7)	ENSG00000104490
chr8_102098032_102098560	GAIN	chr8	102098032	102098560	2.14314	5.76052	1.87013	1.73112	226	78	44	10	185	88	53	9	intron (NM_001040624, intron 1 of 7)	ENSG00000104490
chr8_102107351_102108734	GAIN	chr8	102107351	102108734	2.36335	5.31854	2.53498	2.31743	118	94	28	8	98	106	33	7	intron (NM_001040624, intron 1 of 7)	ENSG00000104490
chr8_102105556_102105897	GAIN	chr8	102105556	102105897	2.28988	2.97963	2.00295	1.84741	26	10	6	1	22	12	6	1	intron (NM_001040624, intron 1 of 7)	ENSG00000104490
chr8_102066149_102068858	GAIN	chr8	102066149	102068858	3.23419	6.51285	5.0373	4.44727	205	315	25	28	170	351	31	25	intron (NM_001040624, intron 1 of 7)	ENSG00000104490
chr7_148912055_148912517	GAIN	chr7	148912055	148912517	5.08346	2.90923	5.2967	4.65973	18	21	1	0	16	25	1	0	Intergenic	ENSG00000106462
chr9_98097791_98098802	GAIN	chr9	98097791	98098802	2.85466	4.46022	3.72324	3.35151	71	51	4	13	61	60	4	12	intron (NM_014788, intron 3 of 5)	ENSG00000106785
chr9_98096335_98096777	GAIN	chr9	98096335	98096777	1.67294	3.62926	1.5814	1.47743	40	16	7	10	35	19	7	9	intron (NM_014788, intron 3 of 5)	ENSG00000106785
chr9_98097016_98097471	GAIN	chr9	98097016	98097471	2.19636	3.60888	2.14028	1.96849	48	14	4	9	42	17	4	9	intron (NM_014788, intron 3 of 5)	ENSG00000106785
chr9_98098944_98099274	GAIN	chr9	98098944	98099274	1.9254	2.87989	1.68167	1.56519	21	10	5	3	18	12	5	3	intron (NM_014788, intron 3 of 5)	ENSG00000106785
chr9_72363581_72364175	GAIN	chr9	72363581	72364175	1.70088	4.33729	1.88426	1.74348	50	42	12	16	43	49	13	15	intron (NM_001102420, intron 1 of 6)	ENSG00000107372
chr9_72389147_72389614	GAIN	chr9	72389147	72389614	3.03008	3.79128	3.88094	3.48783	50	26	4	5	43	31	4	5	Intergenic	ENSG00000107372
chr9_72443031_72443421	GAIN	chr9	72443031	72443421	2.87303	3.29223	2.75588	2.51144	26	23	0	7	23	28	0	7	Intergenic	ENSG00000107372
chr9_72360575_72360780	GAIN	chr9	72360575	72360780	3.11072	2.50195	2.79941	2.54952	16	10	0	3	14	12	0	3	exon (NM_001102421, exon 2 of 6)	ENSG00000107372
chr9_72366386_72366811	GAIN	chr9	72366386	72366811	2.92825	3.8503	3.35204	3.0316	64	18	5	5	55	21	5	5	Intergenic	ENSG00000107372
chr10_59879048_59879202	GAIN	chr10	59879048	59879202	4.83967	2.7004	4.63813	4.11897	26	9	1	0	23	11	1	0	intron (NM_005436, intron 1 of 8)	ENSG00000108091
chr10_59878472_59878724	GAIN	chr10	59878472	59878724	3.0645	2.50024	2.82285	2.56973	13	12	1	2	12	15	1	2	intron (NM_005436, intron 1 of 8)	ENSG00000108091
chr10_59881519_59881993	GAIN	chr10	59881519	59881993	5.25387	3.78862	7.2345	6.16824	48	35	1	1	42	42	1	1	intron (NM_005436, intron 1 of 8)	ENSG00000108091
chr10_59880825_59881216	GAIN	chr10	59880825	59881216	7.18957	2.69952	6.33683	5.48924	21	14	0	0	19	17	0	0	intron (NM_005436, intron 1 of 8)	ENSG00000108091
chr10_59880146_59880448	GAIN	chr10	59880146	59880448	2.93111	2.75139	2.87097	2.61174	18	13	3	1	16	16	3	1	intron (NM_005436, intron 1 of 8)	ENSG00000108091
chr10_59905125_59905812	GAIN	chr10	59905125	59905812	2.43803	4.37972	2.60355	2.37762	96	22	8	12	82	26	9	11	intron (NM_005436, intron 1 of 8)	ENSG00000108091
chr12_12563019_12563433	GAIN	chr12	12563019	12563433	3.80747	3.06225	4.33129	3.86576	27	17	2	1	24	20	2	1	promoter-TSS (NM_030640)	ENSG00000111266
chr12_12560790_12561786	GAIN	chr12	12560790	12561786	2.54442	5.11591	2.51319	2.29806	98	87	24	4	82	98	27	4	intron (NM_030640, intron 1 of 6)	ENSG00000111266
chr12_12472928_12476729	GAIN	chr12	12472928	12476729	3.08759	7.80887	2.86872	2.61004	829	560	101	15	656	605	136	13	3' UTR (NM_030640, exon 7 of 7)	ENSG00000111266
chr12_12462032_12462377	GAIN	chr12	12462032	12462377	3.27329	3.26483	3.4669	3.13169	39	13	4	1	34	16	4	1	intron (NM_001300742, intron 3 of 3)	ENSG00000111266
chr12_12581516_12583743	GAIN	chr12	12581516	12583743	3.80228	6.42979	3.91956	3.51975	397	172	29	3	323	192	35	3	Intergenic	ENSG00000111266
chr12_12472117_12472342	GAIN	chr12	12472117	12472342	2.38002	2.38581	1.94556	1.79702	13	8	3	1	11	10	3	1	Intergenic	ENSG00000111266
chr12_68176961_68179726	GAIN	chr12	68176961	68179726	4.73984	6.34143	8.16945	6.87944	433	139	8	11	361	159	9	10	Intergenic	ENSG00000111537
chr12_68159824_68160225	GAIN	chr12	68159824	68160225	1.94959	4.63154	1.76054	1.63474	113	21	10	22	96	25	11	20	promoter-TSS (NM_000619)	ENSG00000111537
chr12_68159098_68159350	GAIN	chr12	68159098	68159350	2.52489	2.69332	2.35148	2.15579	19	10	2	3	17	12	2	3	intron (NM_000619, intron 1 of 3)	ENSG00000111537
chr12_68180201_68182367	GAIN	chr12	68180201	68182367	2.45833	6.1644	3.30788	2.99302	290	128	20	52	241	145	24	45	Intergenic	ENSG00000111537
chr12_68157858_68158215	GAIN	chr12	68157858	68158215	2.41409	2.85613	2.25617	2.07072	23	10	4	2	20	12	4	2	exon (NM_000619, exon 3 of 4)	ENSG00000111537
chr12_68175960_68176149	GAIN	chr12	68175960	68176149	3.3156	2.67538	3.29659	2.98348	16	14	1	2	14	17	1	2	Intergenic	ENSG00000111537
chr12_68190843_68191219	GAIN	chr12	68190843	68191219	2.7386	3.04341	2.7992	2.54936	29	12	2	4	26	15	2	4	Intergenic	ENSG00000111537
chr12_68176281_68176792	GAIN	chr12	68176281	68176792	3.05602	3.69572	3.81319	3.42888	34	33	5	3	29	39	5	3	Intergenic	ENSG00000111537
chr12_68189823_68190286	GAIN	chr12	68189823	68190286	4.07527	3.58396	4.8905	4.32696	54	18	1	3	48	22	1	3	Intergenic	ENSG00000111537
chr12_68190432_68190624	GAIN	chr12	68190432	68190624	2.50218	2.17914	1.87094	1.73186	9	8	3	0	8	10	3	0	Intergenic	ENSG00000111537
chr12_68135996_68138840	GAIN	chr12	68135996	68138840	2.87403	6.06569	2.52701	2.31067	395	47	34	12	322	53	41	11	Intergenic	ENSG00000111537
chr12_100141509_100142266	GAIN	chr12	100141509	100142266	2.24258	6.05963	3.27394	2.96373	200	158	27	45	166	178	33	39	intron (NM_001006947, intron 1 of 12)	ENSG00000111647
chr5_163437760_163438241	GAIN	chr5	163437760	163438241	1.56221	4.55336	1.55781	1.45686	81	31	13	23	69	36	15	21	intron (NM_199246, intron 2 of 7)	ENSG00000113328
chr2_241126333_241127277	GAIN	chr2	241126333	241127277	4.49622	4.75529	7.20979	6.15072	101	68	5	2	86	79	5	2	exon (NM_001252122, exon 10 of 18)	ENSG00000115687
chr2_241127383_241128801	GAIN	chr2	241127383	241128801	4.84833	6.29465	9.65671	7.99069	336	193	7	10	282	221	8	9	intron (NM_001252124, intron 9 of 13)	ENSG00000115687
chr2_241125715_241126171	GAIN	chr2	241125715	241126171	4.74621	3.3437	5.80827	5.07082	39	20	1	1	34	24	1	1	intron (NM_001252124, intron 10 of 13)	ENSG00000115687
chr2_241128922_241130714	GAIN	chr2	241128922	241130714	4.40225	5.72837	7.08169	6.05445	256	103	4	12	217	120	4	11	intron (NM_001252124, intron 9 of 13)	ENSG00000115687
chr6_137827735_137829914	GAIN	chr6	137827735	137829914	4.24758	5.30555	6.60723	5.69299	99	136	8	4	84	155	9	4	intron (NR_049793, intron 3 of 3)	ENSG00000118503
chr6_135181703_135182403	GAIN	chr6	135181703	135182403	2.42015	4.29927	3.02635	2.74759	54	46	11	7	46	53	12	7	intron (NM_001161660, intron 1 of 13)	ENSG00000118513
chr6_135165028_135166654	GAIN	chr6	135165028	135166654	3.94329	5.55691	5.18505	4.56893	86	182	12	5	73	206	13	5	Intergenic	ENSG00000118513
chr6_135164388_135164677	GAIN	chr6	135164388	135164677	5.27671	3.0552	5.78123	5.04766	31	16	1	0	27	19	1	0	Intergenic	ENSG00000118513
chr6_135127795_135128325	GAIN	chr6	135127795	135128325	2.00063	3.70912	1.6609	1.54686	21	35	12	2	18	40	13	2	Intergenic	ENSG00000118513
chr6_135143313_135143655	GAIN	chr6	135143313	135143655	4.56159	2.5035	4.22307	3.77584	13	14	1	0	12	17	1	0	Intergenic	ENSG00000118513
chr6_135183817_135184555	GAIN	chr6	135183817	135184555	4.97206	3.57412	6.01277	5.23295	28	38	2	0	25	45	2	0	intron (NM_001161660, intron 1 of 13)	ENSG00000118513
chr6_135166785_135168786	GAIN	chr6	135166785	135168786	4.28392	5.38332	5.35266	4.70273	80	161	10	2	68	182	11	2	Intergenic	ENSG00000118513
chr6_135169107_135171112	GAIN	chr6	135169107	135171112	4.8286	5.87266	7.65864	6.4948	153	208	9	3	129	235	10	3	Intergenic	ENSG00000118513
chr6_135159986_135160365	GAIN	chr6	135159986	135160365	3.09711	6.13971	2.93105	2.66423	279	152	36	4	228	169	43	4	Intergenic	ENSG00000118513
chr6_135144779_135145238	GAIN	chr6	135144779	135145238	2.99412	3.48117	3.5263	3.18349	32	25	5	2	28	29	5	2	Intergenic	ENSG00000118513
chr6_135183246_135183663	GAIN	chr6	135183246	135183663	2.32222	2.58387	2.04002	1.88021	15	10	3	2	13	12	3	2	intron (NM_001161660, intron 1 of 13)	ENSG00000118513
chr6_135160642_135164157	GAIN	chr6	135160642	135164157	3.0135	6.13028	3.10994	2.82084	137	246	34	8	113	273	41	7	Intergenic	ENSG00000118513
chr6_135180548_135180886	GAIN	chr6	135180548	135180886	2.08159	3.86077	2.35836	2.16168	36	32	8	8	31	37	8	7	promoter-TSS (NM_001130172)	ENSG00000118513
chr6_135128856_135129606	GAIN	chr6	135128856	135129606	2.21757	3.91193	2.44013	2.23405	35	36	10	5	30	42	11	5	Intergenic	ENSG00000118513
chr6_135144291_135144680	GAIN	chr6	135144291	135144680	4.50346	3.17886	4.91887	4.35055	19	28	2	0	17	33	2	0	Intergenic	ENSG00000118513
chr6_135158577_135159815	GAIN	chr6	135158577	135159815	2.08666	5.63923	2.23449	2.0518	185	85	37	16	152	96	45	14	Intergenic	ENSG00000118513
chr12_4257269_4257603	GAIN	chr12	4257269	4257603	4.79349	2.67838	4.72121	4.18664	16	16	1	0	14	19	1	0	intron (NR_149145, intron 1 of 3)	ENSG00000118971
chr12_4151799_4155300	GAIN	chr12	4151799	4155300	1.42419	7.29375	1.53434	1.43684	541	238	76	191	437	264	104	157	Intergenic	ENSG00000118971
chr12_4155790_4156872	GAIN	chr12	4155790	4156872	2.21778	5.35978	2.10524	1.93785	199	40	11	37	168	47	13	33	Intergenic	ENSG00000118971
chr12_4148374_4149000	GAIN	chr12	4148374	4149000	2.24333	5.00806	3.06244	2.7781	93	74	15	19	79	85	17	17	Intergenic	ENSG00000118971
chr12_4145310_4148227	GAIN	chr12	4145310	4148227	3.12814	6.77251	5.26365	4.63257	472	218	31	38	386	244	39	33	Intergenic	ENSG00000118971
chr12_4256640_4256947	GAIN	chr12	4256640	4256947	3.37687	2.71443	3.41366	3.08508	20	12	1	2	18	15	1	2	intron (NR_149145, intron 1 of 3)	ENSG00000118971
chr12_4159789_4161055	GAIN	chr12	4159789	4161055	3.12437	5.9193	4.95444	4.37946	211	150	22	15	175	169	26	13	Intergenic	ENSG00000118971
chr12_4117923_4119864	GAIN	chr12	4117923	4119864	3.43285	7.02954	5.49294	4.81724	548	290	39	25	445	322	50	22	Intergenic	ENSG00000118971
chr12_4176775_4177916	GAIN	chr12	4176775	4177916	4.55526	4.60008	6.5533	5.65255	108	48	5	1	92	56	5	1	Intergenic	ENSG00000118971
chr12_4158305_4159241	GAIN	chr12	4158305	4159241	1.73687	3.66284	1.41892	1.33606	52	9	7	10	45	11	7	9	Intergenic	ENSG00000118971
chr12_4108035_4108680	GAIN	chr12	4108035	4108680	2.44772	4.9328	3.30515	2.99069	116	54	13	16	98	62	15	15	Intergenic	ENSG00000118971
chr12_4119998_4120681	GAIN	chr12	4119998	4120681	3.40068	4.46181	3.96758	3.56017	117	23	5	7	100	27	5	7	Intergenic	ENSG00000118971
chr12_4117443_4117754	GAIN	chr12	4117443	4117754	2.70507	3.44642	2.68422	2.44897	40	16	7	1	34	19	7	1	Intergenic	ENSG00000118971
chr12_4269715_4272151	GAIN	chr12	4269715	4272151	1.5093	7.0962	1.65543	1.54196	475	220	101	99	381	242	138	82	intron (NR_149145, intron 1 of 3)	ENSG00000118971
chr12_4161309_4161888	GAIN	chr12	4161309	4161888	3.32036	4.06717	4.53144	4.03016	56	38	6	3	48	44	6	3	Intergenic	ENSG00000118971
chr12_4149099_4149385	GAIN	chr12	4149099	4149385	2.2393	3.67985	2.52064	2.30477	41	22	6	7	35	26	6	7	Intergenic	ENSG00000118971
chr12_4178058_4179466	GAIN	chr12	4178058	4179466	4.62778	5.95105	8.44469	7.09007	272	142	9	6	228	162	10	6	Intergenic	ENSG00000118971
chr12_4267960_4269182	GAIN	chr12	4267960	4269182	2.30364	5.23199	2.34252	2.14746	126	76	28	7	105	86	33	6	intron (NR_149145, intron 1 of 3)	ENSG00000118971
chr12_4162026_4162194	GAIN	chr12	4162026	4162194	2.92231	2.40012	2.58263	2.35962	14	9	1	2	12	11	1	2	Intergenic	ENSG00000118971
chr12_4261379_4261568	GAIN	chr12	4261379	4261568	3.92187	2.70804	3.88109	3.48783	22	11	2	0	19	13	2	0	intron (NR_149145, intron 1 of 3)	ENSG00000118971
chr12_4113069_4113619	GAIN	chr12	4113069	4113619	3.47316	3.41784	3.61708	3.2604	49	12	4	1	42	14	4	1	Intergenic	ENSG00000118971
chr5_95975900_95976672	GAIN	chr5	95975900	95976672	3.86218	4.17423	5.71565	4.99622	59	46	4	3	51	54	4	3	intron (NR_130776, intron 1 of 4)	ENSG00000118985
chr5_95976793_95979338	GAIN	chr5	95976793	95979338	4.14826	6.37126	6.52604	5.63067	339	202	19	7	279	227	23	6	intron (NR_130776, intron 1 of 4)	ENSG00000118985
chr5_95972789_95975759	GAIN	chr5	95972789	95975759	1.31641	6.8523	1.45767	1.36992	280	248	86	103	227	273	115	86	intron (NR_130776, intron 1 of 4)	ENSG00000118985
chr5_95997210_95997891	GAIN	chr5	95997210	95997891	3.81242	4.82057	6.09439	5.29824	108	66	4	8	93	77	4	8	intron (NR_130776, intron 1 of 4)	ENSG00000118985
chr10_94591500_94591684	GAIN	chr10	94591500	94591684	4.58281	2.48503	4.28661	3.82687	18	10	0	1	16	12	0	1	intron (NM_001289067, intron 16 of 22)	ENSG00000119969
chr8_29466620_29470649	GAIN	chr8	29466620	29470649	2.94276	6.94875	2.08519	1.91991	163	494	66	5	133	536	83	4	Intergenic	ENSG00000120875
chr8_29526371_29527320	GAIN	chr8	29526371	29527320	2.39506	5.23961	1.58914	1.4841	40	139	30	2	34	155	34	2	Intergenic	ENSG00000120875
chr8_29517636_29518922	GAIN	chr8	29517636	29518922	2.10783	4.98863	1.70293	1.58322	59	92	28	4	49	103	32	4	Intergenic	ENSG00000120875
chr8_29406738_29406967	GAIN	chr8	29406738	29406967	3.38363	2.32934	2.91808	2.65272	13	9	2	0	11	11	2	0	Intergenic	ENSG00000120875
chr8_29367063_29367934	GAIN	chr8	29367063	29367934	2.39594	4.98338	2.21371	2.03355	123	52	24	4	102	59	27	4	Intergenic	ENSG00000120875
chr8_29407182_29409577	GAIN	chr8	29407182	29409577	3.68211	6.08695	5.86113	5.11176	202	208	19	10	168	234	22	9	Intergenic	ENSG00000120875
chr8_23073798_23075641	GAIN	chr8	23073798	23075641	1.8291	5.6397	1.49698	1.40437	184	77	8	67	156	90	9	59	intron (NR_038873, intron 1 of 2)	ENSG00000120889
chr1_12059274_12060766	GAIN	chr1	12059274	12060766	3.45534	5.70549	4.07086	3.64761	225	104	21	4	186	117	24	4	Intergenic	ENSG00000120949
chr1_12068972_12069163	GAIN	chr1	12068972	12069163	4.44225	2.41411	4.01434	3.59993	13	12	1	0	12	15	1	0	intron (NM_001281430, intron 1 of 13)	ENSG00000120949
chr1_12056231_12058334	GAIN	chr1	12056231	12058334	2.48702	5.4915	3.29593	2.98293	173	83	24	16	144	94	28	14	Intergenic	ENSG00000120949
chr1_12053595_12054931	GAIN	chr1	12053595	12054931	2.53329	5.91797	3.71131	3.34163	237	114	26	28	196	129	32	25	Intergenic	ENSG00000120949
chr1_12060989_12062015	GAIN	chr1	12060989	12062015	3.45965	4.38376	3.82933	3.44344	43	69	9	1	37	79	9	1	Intergenic	ENSG00000120949
chr1_12065740_12067843	GAIN	chr1	12065740	12067843	3.54363	6.01157	4.64895	4.12756	204	185	23	6	169	207	27	5	intron (NM_001281430, intron 1 of 13)	ENSG00000120949
chr1_12069298_12069673	GAIN	chr1	12069298	12069673	3.33469	3.04855	3.65432	3.29246	22	19	3	1	19	23	3	1	intron (NM_001281430, intron 1 of 13)	ENSG00000120949
chr1_12067952_12068865	GAIN	chr1	12067952	12068865	2.89764	5.56035	3.13008	2.83932	136	129	26	5	113	145	30	5	intron (NM_001281430, intron 1 of 13)	ENSG00000120949
chr3_122321024_122322062	GAIN	chr3	122321024	122322062	4.91346	5.34066	6.3723	5.51442	224	59	7	1	188	68	7	1	Intergenic	ENSG00000121552
chr3_122322300_122322708	GAIN	chr3	122322300	122322708	4.11208	4.20245	5.42756	4.76403	81	33	5	1	69	39	5	1	Intergenic	ENSG00000121552
chr3_122322821_122323517	GAIN	chr3	122322821	122323517	4.44338	4.47537	6.98093	5.97835	67	66	3	3	58	77	3	3	Intergenic	ENSG00000121552
chr3_122305614_122308186	GAIN	chr3	122305614	122308186	3.48087	5.91871	4.2625	3.80739	303	94	22	7	250	106	26	6	Intergenic	ENSG00000121552
chr3_119561047_119563330	GAIN	chr3	119561047	119563330	3.34595	6.29164	5.00522	4.41958	242	227	10	37	204	259	12	33	Intergenic	ENSG00000121594
chr3_119556054_119561001	GAIN	chr3	119556054	119561001	2.39844	7.74233	3.36974	3.04668	703	507	51	174	569	560	69	144	intron (NM_005191, intron 1 of 6)	ENSG00000121594
chr3_119555356_119555577	GAIN	chr3	119555356	119555577	2.94571	2.02803	2.24288	2.05921	10	6	1	1	9	7	1	1	intron (NM_005191, intron 2 of 6)	ENSG00000121594
chr3_172520614_172521165	GAIN	chr3	172520614	172521165	1.86974	3.61291	1.92984	1.78333	36	20	7	8	31	24	7	8	intron (NM_001190943, intron 1 of 1)	ENSG00000121858
chr3_172537044_172537929	GAIN	chr3	172537044	172537929	2.75495	4.50733	3.03581	2.75581	35	78	11	6	30	89	12	6	Intergenic	ENSG00000121858
chr3_172530634_172530877	GAIN	chr3	172530634	172530877	1.75787	3.04562	1.48269	1.39177	12	20	5	5	11	24	5	5	Intergenic	ENSG00000121858
chr3_172520200_172520452	GAIN	chr3	172520200	172520452	6.70001	2.33089	5.2026	4.58354	11	13	0	0	10	16	0	0	intron (NM_001190943, intron 1 of 1)	ENSG00000121858
chr3_172531120_172531627	GAIN	chr3	172531120	172531627	2.41884	3.81281	1.92014	1.77473	30	36	12	0	26	41	12	0	Intergenic	ENSG00000121858
chr2_136384017_136384556	GAIN	chr2	136384017	136384556	1.98817	3.92757	1.65408	1.54082	66	13	4	15	57	16	4	14	Intergenic	ENSG00000121966
chr2_136060144_136060497	GAIN	chr2	136060144	136060497	4.69508	3.32069	5.47541	4.80304	40	18	2	0	35	22	2	0	Intergenic	ENSG00000121966
chr2_136378718_136379085	GAIN	chr2	136378718	136379085	3.55675	3.16156	3.44597	3.11382	43	8	1	3	38	10	1	3	Intergenic	ENSG00000121966
chr2_136374672_136378414	GAIN	chr2	136374672	136378414	4.04839	7.49307	8.32564	6.99832	641	517	28	35	522	573	36	30	Intergenic	ENSG00000121966
chr2_136048423_136059991	GAIN	chr2	136048423	136059991	3.22407	9.20259	3.93733	3.53445	1829	1725	45	363	1465	1884	64	293	Intergenic	ENSG00000121966
chr10_13100451_13101092	GAIN	chr10	13100451	13101092	1.79624	4.56496	1.90781	1.76406	76	40	9	24	65	47	10	22	promoter-TSS (NM_001282658)	ENSG00000123240
chr10_13102054_13102749	GAIN	chr10	13102054	13102749	3.65917	3.80164	4.85078	4.29424	52	28	4	2	45	33	4	2	intron (NM_021980, intron 1 of 13)	ENSG00000123240
chr12_54520487_54522227	GAIN	chr12	54520487	54522227	4.72268	6.05385	7.66765	6.50134	141	259	8	7	119	294	9	6	intron (NM_001184976, intron 18 of 30)	ENSG00000123338
chr12_54522335_54524209	GAIN	chr12	54522335	54524209	4.97238	6.45644	8.95813	7.47728	214	330	8	9	180	373	9	8	intron (NM_001184976, intron 18 of 30)	ENSG00000123338
chrX_13689356_13689856	GAIN	chrX	13689356	13689856	1.6855	4.25594	1.82195	1.68768	49	38	10	17	42	44	11	16	intron (NM_001195328, intron 1 of 1)	ENSG00000123595
chrX_13686427_13689046	GAIN	chrX	13686427	13689046	3.10113	6.23208	3.39519	3.06893	86	311	15	35	73	350	18	31	Intergenic	ENSG00000123595
chrX_13685217_13685693	GAIN	chrX	13685217	13685693	3.83897	3.4048	4.72269	4.18782	29	28	1	3	26	34	1	3	Intergenic	ENSG00000123595
chr1_212690214_212693804	GAIN	chr1	212690214	212693804	4.32227	7.69394	8.85835	7.40328	746	603	30	29	605	666	39	25	intron (NM_018664, intron 2 of 2)	ENSG00000123685
chr1_212700553_212701758	GAIN	chr1	212700553	212701758	3.45377	4.88094	4.24624	3.79471	152	37	10	5	128	43	11	5	Intergenic	ENSG00000123685
chr1_212688811_212690070	GAIN	chr1	212688811	212690070	2.83974	6.94375	4.52664	4.02591	458	282	47	41	372	312	61	35	intron (NM_018664, intron 2 of 2)	ENSG00000123685
chr1_212677095_212680497	GAIN	chr1	212677095	212680497	3.18511	7.52775	5.36767	4.71559	747	417	56	50	601	459	75	43	Intergenic	ENSG00000123685
chr1_212721173_212723820	GAIN	chr1	212721173	212723820	3.29136	7.58525	3.28815	2.97603	1033	269	75	18	820	295	99	16	Intergenic	ENSG00000123685
chr1_212687302_212687841	GAIN	chr1	212687302	212687841	1.59395	3.85887	1.53502	1.43734	30	31	12	8	26	36	13	7	intron (NM_018664, intron 2 of 2)	ENSG00000123685
chr1_212680623_212681761	GAIN	chr1	212680623	212681761	1.65411	5.11502	1.73848	1.61472	96	69	13	40	81	80	15	36	Intergenic	ENSG00000123685
chr1_212700164_212700392	GAIN	chr1	212700164	212700392	1.66401	3.88976	1.68514	1.56807	33	31	11	9	28	36	12	8	promoter-TSS (NM_018664)	ENSG00000123685
chr1_212693908_212695371	GAIN	chr1	212693908	212695371	4.42123	5.54811	5.99492	5.21731	71	197	6	7	61	225	7	7	intron (NM_018664, intron 2 of 2)	ENSG00000123685
chr1_212695552_212699262	GAIN	chr1	212695552	212699262	3.76972	7.5939	5.73998	5.01518	374	756	39	38	305	829	51	33	intron (NM_018664, intron 1 of 2)	ENSG00000123685
chr1_212738309_212738778	GAIN	chr1	212738309	212738778	2.16449	4.50796	2.31963	2.12673	94	29	8	18	80	34	9	17	exon (NM_015471, exon 6 of 6)	ENSG00000123685
chr6_42338880_42341995	GAIN	chr6	42338880	42341995	3.90776	6.99063	7.12263	6.08321	427	374	27	20	350	415	34	18	intron (NM_001297573, intron 3 of 17)	ENSG00000124496
chr6_42346585_42347811	GAIN	chr6	42346585	42347811	1.55773	4.98401	1.57454	1.47137	64	76	27	18	54	86	32	16	intron (NM_001297573, intron 3 of 17)	ENSG00000124496
chr6_42342222_42342561	GAIN	chr6	42342222	42342561	4.16917	4.80804	5.6918	4.97607	51	107	5	4	44	123	5	4	intron (NM_001297573, intron 3 of 17)	ENSG00000124496
chr6_42356654_42358021	GAIN	chr6	42356654	42358021	3.80426	5.49527	4.90505	4.33954	67	184	7	12	57	210	8	11	intron (NM_001297573, intron 3 of 17)	ENSG00000124496
chr6_42366192_42369404	GAIN	chr6	42366192	42369404	1.54118	6.3961	1.46137	1.37316	116	255	58	65	96	282	75	55	intron (NM_001297573, intron 2 of 17)	ENSG00000124496
chr6_42337650_42338207	GAIN	chr6	42337650	42338207	1.79087	3.90507	1.40648	1.32519	47	22	16	2	40	25	17	2	intron (NM_001297573, intron 3 of 17)	ENSG00000124496
chr6_42342684_42344082	GAIN	chr6	42342684	42344082	2.96504	5.26234	3.63459	3.27572	61	140	14	12	52	159	16	11	intron (NM_001297573, intron 3 of 17)	ENSG00000124496
chr6_26382030_26384306	GAIN	chr6	26382030	26384306	1.99731	6.44699	2.74395	2.50135	225	221	43	62	185	246	55	53	promoter-TSS (NM_181531)	ENSG00000124508
chr19_6597977_6598739	GAIN	chr19	6597977	6598739	1.81312	3.95402	1.62429	1.51417	55	19	14	5	47	22	15	5	Intergenic	ENSG00000125726
chr19_6587694_6588265	GAIN	chr19	6587694	6588265	1.7211	3.75227	1.76924	1.64239	36	24	8	10	31	28	8	9	intron (NM_001252, intron 2 of 2)	ENSG00000125726
chr19_6588860_6590949	GAIN	chr19	6588860	6590949	3.11583	6.08603	5.02167	4.43341	175	213	17	27	146	240	20	24	intron (NM_001252, intron 2 of 2)	ENSG00000125726
chr19_6591263_6594685	GAIN	chr19	6591263	6594685	3.07615	7.11247	4.48277	3.9895	432	389	20	79	357	436	25	68	Intergenic	ENSG00000125726
chr19_6576087_6578915	GAIN	chr19	6576087	6578915	4.43809	7.65098	5.92727	5.16104	823	522	39	9	661	572	50	8	Intergenic	ENSG00000125726
chr17_40578178_40578390	GAIN	chr17	40578178	40578390	6.61142	4.20232	9.1779	7.64138	79	41	0	1	70	49	0	1	Intergenic	ENSG00000126353
chr17_40576528_40578063	GAIN	chr17	40576528	40578063	4.63231	5.99881	8.27616	6.96189	314	125	7	9	264	144	8	8	Intergenic	ENSG00000126353
chr17_40565592_40565969	GAIN	chr17	40565592	40565969	3.14133	3.71314	3.64714	3.28646	27	40	2	6	24	47	2	6	promoter-TSS (NM_001301714)	ENSG00000126353
chr17_40599341_40599754	GAIN	chr17	40599341	40599754	4.20199	3.35541	5.20648	4.58601	37	21	1	2	33	25	1	2	Intergenic	ENSG00000126353
chr17_40564061_40565438	GAIN	chr17	40564061	40565438	4.42125	6.51259	8.04608	6.78192	303	280	7	20	255	319	8	18	intron (NM_001838, intron 1 of 2)	ENSG00000126353
chr17_40531416_40533464	GAIN	chr17	40531416	40533464	1.96844	6.77112	2.73848	2.49667	313	256	58	73	255	283	76	62	Intergenic	ENSG00000126353
chr17_40566074_40566247	GAIN	chr17	40566074	40566247	4.59245	3.2022	5.16318	4.55078	21	28	0	2	19	34	0	2	promoter-TSS (NM_001301714)	ENSG00000126353
chr17_40559813_40563953	GAIN	chr17	40559813	40563953	3.26104	8.4705	5.94728	5.1779	1223	966	60	155	978	1054	84	128	promoter-TSS (NM_001301717)	ENSG00000126353
chr17_40559411_40559630	GAIN	chr17	40559411	40559630	2.10377	3.10101	2.04297	1.88283	22	16	3	6	19	19	3	6	intron (NM_001838, intron 1 of 2)	ENSG00000126353
chr17_40598301_40599286	GAIN	chr17	40598301	40599286	3.57636	4.30573	4.87418	4.31293	59	53	7	2	50	61	7	2	Intergenic	ENSG00000126353
chr7_129467088_129467392	GAIN	chr7	129467088	129467392	3.82496	2.59682	3.70471	3.33689	15	14	0	2	14	17	0	2	intron (NM_001134336, intron 16 of 19)	ENSG00000128578
chr7_129434735_129435771	GAIN	chr7	129434735	129435771	2.83368	4.84366	3.88	3.48706	68	85	12	9	58	97	13	8	intron (NM_001134336, intron 1 of 19)	ENSG00000128578
chr7_129435903_129440982	GAIN	chr7	129435903	129440982	5.01326	7.12757	9.25691	7.70556	585	364	17	8	479	406	21	7	intron (NM_001134336, intron 1 of 19)	ENSG00000128578
chr7_129467897_129468434	GAIN	chr7	129467897	129468434	3.80958	3.65466	4.7119	4.17858	30	38	1	4	27	45	1	4	intron (NM_001134336, intron 17 of 19)	ENSG00000128578
chr7_128932126_128937796	GAIN	chr7	128932126	128937796	3.41933	8.45747	3.01984	2.74204	1369	887	128	14	1071	948	178	12	Intergenic	ENSG00000128604
chr7_128962517_128963461	GAIN	chr7	128962517	128963461	3.14311	4.00852	4.02269	3.60711	67	26	4	6	58	31	4	6	intron (NR_034053, intron 22 of 23)	ENSG00000128604
chr7_128942294_128943363	GAIN	chr7	128942294	128943363	3.03377	4.51478	2.91725	2.6521	46	73	13	1	39	83	14	1	intron (NM_001098627, intron 2 of 8)	ENSG00000128604
chr7_128939064_128942182	GAIN	chr7	128939064	128942182	2.26368	7.10857	1.88779	1.74636	446	324	101	17	356	352	134	15	promoter-TSS (NM_001098627)	ENSG00000128604
chr7_128938310_128938860	GAIN	chr7	128938310	128938860	5.56355	4.08456	7.75236	6.56346	69	38	2	0	60	45	2	0	intron (NM_032643, intron 1 of 8)	ENSG00000128604
chr18_9242141_9242498	GAIN	chr18	9242141	9242498	3.73812	3.01894	4.02635	3.61017	17	23	2	1	15	27	2	1	intron (NM_001083625, intron 7 of 11)	ENSG00000128791
chr18_9243032_9244531	GAIN	chr18	9243032	9244531	6.39491	5.76035	12.1404	9.71797	217	149	2	2	186	173	2	2	intron (NM_001083625, intron 7 of 11)	ENSG00000128791
chr18_9239114_9239667	GAIN	chr18	9239114	9239667	4.18124	2.89967	4.36188	3.89087	15	22	1	1	13	26	1	1	intron (NM_001083625, intron 7 of 11)	ENSG00000128791
chr18_9239858_9241969	GAIN	chr18	9239858	9241969	5.14224	5.37524	8.23065	6.92504	178	98	6	1	150	113	6	1	intron (NM_001083625, intron 7 of 11)	ENSG00000128791
chr18_9244615_9245622	GAIN	chr18	9244615	9245622	5.51058	4.48736	8.27491	6.9613	77	64	0	3	68	77	0	3	intron (NM_001083625, intron 7 of 11)	ENSG00000128791
chr18_9242664_9242915	GAIN	chr18	9242664	9242915	4.14321	2.83946	4.30148	3.83983	17	19	0	2	15	23	0	2	intron (NM_001083625, intron 7 of 11)	ENSG00000128791
chr19_47093154_47096668	GAIN	chr19	47093154	47096668	1.6009	7.37676	1.39676	1.31711	756	161	127	99	601	177	176	82	intron (NM_015168, intron 2 of 14)	ENSG00000130749
chr1_155859680_155860085	GAIN	chr1	155859680	155860085	1.89615	3.45874	1.5172	1.42176	26	23	1	13	23	28	1	12	promoter-TSS (NM_001282856)	ENSG00000132718
chr13_25752773_25753808	GAIN	chr13	25752773	25753808	3.68676	4.76427	4.52973	4.02864	133	42	2	11	115	50	2	10	intron (NM_016529, intron 25 of 36)	ENSG00000132932
chr13_25575988_25576696	GAIN	chr13	25575988	25576696	4.76838	3.808	6.21543	5.39603	57	29	0	3	51	35	0	3	intron (NM_016529, intron 19 of 36)	ENSG00000132932
chr13_25614570_25615611	GAIN	chr13	25614570	25615611	5.98937	4.95876	6.70361	5.76598	205	24	2	1	175	29	2	1	intron (NM_016529, intron 24 of 36)	ENSG00000132932
chr13_25612894_25614294	GAIN	chr13	25612894	25614294	9.59899	4.85143	12.7843	10.1426	103	86	0	0	90	102	0	0	intron (NM_016529, intron 24 of 36)	ENSG00000132932
chr13_25591818_25592074	GAIN	chr13	25591818	25592074	7.15308	2.67869	6.14399	5.33915	15	18	0	0	13	22	0	0	intron (NM_016529, intron 24 of 36)	ENSG00000132932
chr13_25592942_25594002	GAIN	chr13	25592942	25594002	6.16895	4.64303	9.15175	7.62487	114	53	2	0	98	62	2	0	intron (NM_016529, intron 24 of 36)	ENSG00000132932
chr13_25592171_25592353	GAIN	chr13	25592171	25592353	4.07603	2.13237	3.32823	3.01103	10	9	0	1	9	11	0	1	intron (NM_016529, intron 24 of 36)	ENSG00000132932
chr13_25611864_25612772	GAIN	chr13	25611864	25612772	6.94577	4.5642	9.96272	8.21935	68	79	1	0	59	93	1	0	intron (NM_016529, intron 24 of 36)	ENSG00000132932
chr13_25611247_25611726	GAIN	chr13	25611247	25611726	8.62508	3.95225	9.16705	7.6352	34	57	0	0	30	68	0	0	intron (NM_016529, intron 24 of 36)	ENSG00000132932
chr3_4975967_4976237	GAIN	chr3	4975967	4976237	2.40748	3.66171	2.42274	2.2183	53	14	4	8	46	17	4	8	intron (NR_125915, intron 1 of 3)	ENSG00000134107
chr10_6053304_6053628	GAIN	chr10	6053304	6053628	2.67629	3.23388	2.78152	2.53394	33	14	5	2	29	17	5	2	intron (NM_000417, intron 1 of 7)	ENSG00000134460
chr10_6051614_6051840	GAIN	chr10	6051614	6051840	2.26958	2.94593	2.16673	1.99199	16	17	4	3	14	20	4	3	intron (NM_000417, intron 1 of 7)	ENSG00000134460
chr10_6045856_6046658	GAIN	chr10	6045856	6046658	3.32287	4.74756	2.98834	2.71387	111	50	14	0	93	57	15	0	intron (NM_000417, intron 1 of 7)	ENSG00000134460
chr10_6044843_6045604	GAIN	chr10	6044843	6045604	3.9005	4.35197	5.88946	5.1332	79	45	3	5	68	53	3	5	intron (NM_000417, intron 1 of 7)	ENSG00000134460
chr10_6072700_6074662	GAIN	chr10	6072700	6074662	4.23236	5.46436	7.6741	6.50571	151	125	7	7	128	143	8	7	Intergenic	ENSG00000134460
chr10_6070342_6072604	GAIN	chr10	6070342	6072604	4.38572	6.42662	8.69553	7.28053	358	212	11	14	298	241	13	13	Intergenic	ENSG00000134460
chr10_6054829_6055267	GAIN	chr10	6054829	6055267	3.33793	3.28231	3.93098	3.52941	34	18	2	3	30	22	2	3	intron (NM_000417, intron 1 of 7)	ENSG00000134460
chr10_6069047_6070240	GAIN	chr10	6069047	6070240	2.44872	4.47223	2.31397	2.12177	107	20	14	6	90	23	15	6	Intergenic	ENSG00000134460
chr10_6054304_6054657	GAIN	chr10	6054304	6054657	2.71718	4.11348	2.82133	2.56846	68	27	11	2	58	31	12	2	intron (NM_000417, intron 1 of 7)	ENSG00000134460
chr10_6051945_6053291	GAIN	chr10	6051945	6053291	1.67407	5.35747	1.6782	1.56209	146	60	35	20	121	68	42	18	intron (NM_000417, intron 1 of 7)	ENSG00000134460
chr10_6064590_6065807	GAIN	chr10	6064590	6065807	2.26574	5.75752	1.80175	1.66994	270	52	7	58	229	61	8	52	Intergenic	ENSG00000134460
chr10_6056352_6063631	GAIN	chr10	6056352	6063631	4.11476	8.77074	8.65507	7.25026	1646	1219	63	77	1306	1322	88	64	intron (NM_000417, intron 1 of 7)	ENSG00000134460
chr10_6053774_6054138	GAIN	chr10	6053774	6054138	1.70918	3.28535	1.45475	1.36727	18	21	9	3	16	25	9	3	intron (NM_000417, intron 1 of 7)	ENSG00000134460
chr12_24530847_24532716	GAIN	chr12	24530847	24532716	7.01111	6.344	10.8847	8.89478	495	114	2	2	418	133	2	2	intron (NM_001261414, intron 1 of 16)	ENSG00000134532
chr12_24526885_24530027	GAIN	chr12	24526885	24530027	5.40101	6.15748	9.44895	7.83481	364	140	3	8	308	163	3	8	intron (NM_001261414, intron 1 of 16)	ENSG00000134532
chr12_24532827_24533764	GAIN	chr12	24532827	24533764	5.6038	4.60248	9.04156	7.54145	89	66	1	2	78	78	1	2	intron (NM_001261414, intron 1 of 16)	ENSG00000134532
chr12_24533886_24536920	GAIN	chr12	24533886	24536920	5.42752	6.55873	5.63214	4.92874	693	42	7	7	575	49	8	6	intron (NM_001261414, intron 1 of 16)	ENSG00000134532
chr12_24561789_24562072	GAIN	chr12	24561789	24562072	3.73281	5.13005	3.38325	3.05858	225	18	11	4	188	21	12	4	intron (NM_001261414, intron 1 of 16)	ENSG00000134532
chr12_24560459_24561575	GAIN	chr12	24560459	24561575	4.99532	5.53349	4.67139	4.14622	331	18	6	3	278	21	6	3	intron (NM_001261414, intron 1 of 16)	ENSG00000134532
chr11_47216701_47217227	GAIN	chr11	47216701	47217227	1.69446	3.30975	1.51549	1.4204	17	23	5	8	15	27	5	8	exon (NM_001300734, exon 3 of 6)	ENSG00000134574
chr9_73502330_73503425	GAIN	chr9	73502330	73503425	5.5571	4.58068	7.26362	6.19204	42	97	1	2	37	114	1	2	Intergenic	ENSG00000135046
chr9_73433168_73433471	GAIN	chr9	73433168	73433471	4.87118	2.70712	4.9264	4.35692	20	14	0	1	18	17	0	1	Intergenic	ENSG00000135046
chr9_73433749_73434176	GAIN	chr9	73433749	73434176	4.96429	2.79973	4.97561	4.39539	27	11	1	0	24	13	1	0	Intergenic	ENSG00000135046
chr9_73503652_73505069	GAIN	chr9	73503652	73505069	3.4832	5.33655	3.60419	3.24982	58	162	3	19	51	188	3	18	Intergenic	ENSG00000135046
chr9_73450247_73451513	GAIN	chr9	73450247	73451513	3.96242	4.46663	5.8362	5.09278	80	53	6	2	68	61	6	2	Intergenic	ENSG00000135046
chr9_73424142_73424673	GAIN	chr9	73424142	73424673	8.09277	3.4716	8.07873	6.80664	25	38	0	0	22	46	0	0	Intergenic	ENSG00000135046
chr9_73424861_73425726	GAIN	chr9	73424861	73425726	4.82645	3.92271	6.80203	5.8389	46	43	2	1	40	51	2	1	Intergenic	ENSG00000135046
chr9_73437877_73438603	GAIN	chr9	73437877	73438603	3.25045	3.6168	3.45192	3.1188	22	40	1	6	20	48	1	6	Intergenic	ENSG00000135046
chr9_73565069_73565749	GAIN	chr9	73565069	73565749	3.48312	3.41631	3.77838	3.39863	17	36	2	3	15	43	2	3	Intergenic	ENSG00000135046
chr9_73153920_73154765	GAIN	chr9	73153920	73154765	1.46187	4.34769	1.49197	1.39996	58	33	13	19	49	38	14	17	intron (NM_000700, intron 1 of 12)	ENSG00000135046
chr9_73422038_73423653	GAIN	chr9	73422038	73423653	4.42478	4.90433	6.1019	5.30469	62	111	6	2	53	127	6	2	Intergenic	ENSG00000135046
chr9_73219295_73220587	GAIN	chr9	73219295	73220587	3.9314	5.12863	5.47203	4.80028	162	64	10	3	136	74	11	3	Intergenic	ENSG00000135046
chr12_68808728_68809395	GAIN	chr12	68808728	68809395	1.41972	5.18153	1.45421	1.36676	73	85	20	40	62	97	24	35	promoter-TSS (NM_001145340)	ENSG00000135679
chr1_215605121_215606729	GAIN	chr1	215605121	215606729	4.26178	5.2322	5.67085	4.96096	116	113	10	1	98	128	11	1	intron (NM_016121, intron 13 of 17)	ENSG00000136636
chr1_215601439_215601816	GAIN	chr1	215601439	215601816	3.21353	2.97341	3.23722	2.93338	21	17	4	0	18	20	4	0	intron (NM_016121, intron 10 of 17)	ENSG00000136636
chr1_215583399_215585710	GAIN	chr1	215583399	215585710	4.90555	6.08337	9.70141	8.02745	235	204	6	8	198	233	7	7	intron (NM_016121, intron 8 of 17)	ENSG00000136636
chr1_215600855_215601244	GAIN	chr1	215600855	215601244	3.36689	2.71336	3.388	3.06302	16	15	1	2	14	18	1	2	intron (NM_016121, intron 10 of 17)	ENSG00000136636
chr1_215585933_215587447	GAIN	chr1	215585933	215587447	5.78815	5.72409	10.2547	8.42228	148	187	2	4	127	217	2	4	intron (NM_016121, intron 9 of 17)	ENSG00000136636
chr1_215597527_215597940	GAIN	chr1	215597527	215597940	3.99881	3.22772	4.44066	3.95474	36	16	3	0	31	19	3	0	intron (NM_016121, intron 10 of 17)	ENSG00000136636
chr1_215602593_215603558	GAIN	chr1	215602593	215603558	3.27451	4.488	3.51833	3.17739	52	69	11	1	44	79	12	1	intron (NM_016121, intron 12 of 17)	ENSG00000136636
chr1_215598158_215598561	GAIN	chr1	215598158	215598561	3.10684	3.3903	3.1345	2.84332	37	18	6	0	32	21	6	0	intron (NM_016121, intron 10 of 17)	ENSG00000136636
chr1_215587579_215588828	GAIN	chr1	215587579	215588828	4.81967	5.31816	4.49672	4.00195	44	180	8	0	38	203	8	0	intron (NM_016121, intron 9 of 17)	ENSG00000136636
chr1_215603722_215604623	GAIN	chr1	215603722	215604623	5.03543	5.02255	8.59266	7.2006	99	103	3	3	85	120	3	3	exon (NM_001319295, exon 13 of 18)	ENSG00000136636
chr1_215588927_215595229	GAIN	chr1	215588927	215595229	2.76084	8.04298	2.19934	2.0209	573	903	141	18	453	964	195	15	intron (NM_016121, intron 9 of 17)	ENSG00000136636
chr1_215598637_215600682	GAIN	chr1	215598637	215600682	3.98869	4.9616	5.74867	5.02191	102	86	9	2	86	98	10	2	intron (NM_016121, intron 10 of 17)	ENSG00000136636
chr1_215596056_215596973	GAIN	chr1	215596056	215596973	3.64272	4.3833	3.96691	3.55972	81	43	9	0	69	50	9	0	intron (NM_016121, intron 10 of 17)	ENSG00000136636
chr6_393768_394264	GAIN	chr6	393768	394264	2.93756	3.76892	3.36862	3.04567	51	23	7	2	44	27	7	2	intron (NM_001195286, intron 2 of 8)	ENSG00000137265
chr6_431544_432115	GAIN	chr6	431544	432115	2.77769	4.76454	2.00823	1.85225	158	12	17	3	132	14	19	3	Intergenic	ENSG00000137265
chr6_501819_503042	GAIN	chr6	501819	503042	2.31836	4.62834	2.77393	2.5274	101	35	12	13	86	41	13	12	intron (NM_018303, intron 23 of 27)	ENSG00000137265
chr6_484185_485390	GAIN	chr6	484185	485390	5.06886	6.16324	6.18965	5.37524	469	65	9	4	389	75	10	4	TTS (NR_073064)	ENSG00000137265
chr6_389066_391410	GAIN	chr6	389066	391410	2.9788	6.6287	2.69626	2.45956	305	274	52	6	247	301	65	5	Intergenic	ENSG00000137265
chr11_110312198_110312659	GAIN	chr11	110312198	110312659	5.56386	4.07007	6.61957	5.70207	90	22	2	0	78	26	2	0	Intergenic	ENSG00000137710
chr15_45646455_45646834	GAIN	chr15	45646455	45646834	2.81285	3.54791	2.59818	2.37327	40	22	0	9	36	27	0	9	intron (NM_021199, intron 1 of 9)	ENSG00000137767
chr15_45644195_45645058	GAIN	chr15	45644195	45645058	4.93727	5.45044	6.49785	5.60954	270	46	4	5	229	54	4	5	intron (NM_021199, intron 1 of 9)	ENSG00000137767
chr15_45636875_45638896	GAIN	chr15	45636875	45638896	2.1354	6.16079	2.70913	2.47105	258	135	44	32	211	151	55	28	intron (NM_021199, intron 1 of 9)	ENSG00000137767
chr15_45635553_45636149	GAIN	chr15	45635553	45636149	2.15736	3.75818	2.1297	1.95904	52	17	4	11	45	20	4	10	intron (NM_021199, intron 1 of 9)	ENSG00000137767
chr15_45645257_45646241	GAIN	chr15	45645257	45646241	5.82765	5.21474	8.66632	7.25718	202	60	3	1	172	70	3	1	intron (NM_021199, intron 1 of 9)	ENSG00000137767
chr10_95783869_95786689	GAIN	chr10	95783869	95786689	3.85996	6.29328	5.73785	5.01334	417	119	18	13	344	135	21	12	intron (NR_038444, intron 4 of 5)	ENSG00000138185
chr10_95757305_95758604	GAIN	chr10	95757305	95758604	4.93668	4.35287	7.59413	6.4457	70	56	1	3	61	66	1	3	intron (NR_038444, intron 5 of 5)	ENSG00000138185
chr10_95761814_95762236	GAIN	chr10	95761814	95762236	3.12923	3.13306	3.48267	3.14581	21	22	2	3	19	26	2	3	intron (NR_038444, intron 5 of 5)	ENSG00000138185
chr10_95791253_95792304	GAIN	chr10	95791253	95792304	4.02508	4.49582	5.98376	5.20802	97	44	5	3	83	51	5	3	intron (NR_038444, intron 4 of 5)	ENSG00000138185
chr10_95758695_95760025	GAIN	chr10	95758695	95760025	3.84765	5.04441	6.01742	5.23674	126	78	9	4	106	90	10	4	intron (NR_038444, intron 5 of 5)	ENSG00000138185
chr10_95793406_95793843	GAIN	chr10	95793406	95793843	3.40047	2.76055	3.44987	3.11705	16	16	2	1	14	19	2	1	intron (NR_038444, intron 4 of 5)	ENSG00000138185
chr10_95782853_95783669	GAIN	chr10	95782853	95783669	3.68441	4.06553	4.18073	3.74034	65	33	7	0	55	38	7	0	intron (NR_038444, intron 5 of 5)	ENSG00000138185
chr10_95795846_95796382	GAIN	chr10	95795846	95796382	5.47677	3.20097	6.3465	5.49611	29	23	0	1	26	28	0	1	intron (NR_038444, intron 4 of 5)	ENSG00000138185
chr10_95756050_95756267	GAIN	chr10	95756050	95756267	2.85259	2.35305	2.45862	2.24981	14	8	1	2	12	10	1	2	non-coding (NR_038444, exon 6 of 6)	ENSG00000138185
chr10_95830964_95832710	GAIN	chr10	95830964	95832710	4.29289	6.52711	6.40591	5.53896	429	196	5	26	361	226	6	24	intron (NM_001164183, intron 2 of 7)	ENSG00000138185
chr10_95756479_95756797	GAIN	chr10	95756479	95756797	5.16121	2.93177	5.42929	4.76537	30	13	0	1	27	16	0	1	non-coding (NR_038444, exon 6 of 6)	ENSG00000138185
chr2_196528349_196529136	GAIN	chr2	196528349	196529136	3.90186	4.86835	5.1822	4.56654	133	53	9	2	112	61	10	2	intron (NM_001348768, intron 1 of 28)	ENSG00000138411
chr2_196527126_196527638	GAIN	chr2	196527126	196527638	2.95376	4.04462	3.4919	3.15399	67	26	8	3	57	30	8	3	intron (NM_001348768, intron 1 of 28)	ENSG00000138411
chr2_196530711_196531331	GAIN	chr2	196530711	196531331	4.5858	4.08119	5.31114	4.67143	86	23	4	0	74	27	4	0	intron (NM_001348768, intron 1 of 28)	ENSG00000138411
chr2_196368639_196370078	GAIN	chr2	196368639	196370078	3.03394	5.40425	3.20607	2.90637	223	47	20	7	185	54	23	6	intron (NM_001348768, intron 2 of 28)	ENSG00000138411
chr2_196358261_196358461	GAIN	chr2	196358261	196358461	2.4992	2.63386	2.07056	1.90706	19	9	0	5	17	11	0	5	intron (NM_001348768, intron 2 of 28)	ENSG00000138411
chr2_196533964_196534252	GAIN	chr2	196533964	196534252	2.26558	2.58409	1.7997	1.66839	13	11	5	0	11	13	5	0	intron (NM_001348768, intron 1 of 28)	ENSG00000138411
chr2_196388353_196388651	GAIN	chr2	196388353	196388651	2.55289	2.98046	2.43093	2.22567	17	18	5	1	15	21	5	1	intron (NM_001348768, intron 2 of 28)	ENSG00000138411
chr2_196534447_196534961	GAIN	chr2	196534447	196534961	2.51262	4.15795	2.76356	2.51828	51	40	12	3	43	46	13	3	intron (NM_001348768, intron 1 of 28)	ENSG00000138411
chr2_196359751_196364742	GAIN	chr2	196359751	196364742	3.39152	7.27087	4.94296	4.37032	650	342	50	25	524	377	65	22	promoter-TSS (NM_001304840)	ENSG00000138411
chr2_196459034_196460166	GAIN	chr2	196459034	196460166	3.81869	4.47109	5.88065	5.12632	84	50	5	4	72	58	5	4	intron (NM_001348768, intron 1 of 28)	ENSG00000138411
chr2_196453931_196454213	GAIN	chr2	196453931	196454213	4.21677	3.3835	4.95423	4.37936	45	16	2	1	39	19	2	1	intron (NM_001348768, intron 1 of 28)	ENSG00000138411
chr2_196388740_196389967	GAIN	chr2	196388740	196389967	3.82395	5.13321	4.55173	4.04736	207	33	6	9	175	39	7	8	intron (NM_001348768, intron 2 of 28)	ENSG00000138411
chr2_196364817_196366099	GAIN	chr2	196364817	196366099	2.12509	5.33498	2.68781	2.45213	140	75	25	19	117	85	30	17	intron (NM_001348768, intron 2 of 28)	ENSG00000138411
chr2_196527969_196528280	GAIN	chr2	196527969	196528280	3.2742	3.52531	3.5108	3.17022	37	24	6	0	32	28	6	0	intron (NM_001348768, intron 1 of 28)	ENSG00000138411
chr2_196503780_196506580	GAIN	chr2	196503780	196506580	4.73838	6.71498	7.08225	6.05446	420	279	18	4	345	312	21	4	intron (NM_001348768, intron 1 of 28)	ENSG00000138411
chr2_196529315_196530602	GAIN	chr2	196529315	196530602	3.83624	5.61867	5.36117	4.71062	207	107	15	4	172	121	17	4	intron (NM_001348768, intron 1 of 28)	ENSG00000138411
chr2_196503382_196503593	GAIN	chr2	196503382	196503593	3.66199	2.92253	3.89794	3.50178	28	12	1	2	25	15	1	2	intron (NM_001348768, intron 1 of 28)	ENSG00000138411
chr2_196507374_196507962	GAIN	chr2	196507374	196507962	3.92976	4.39702	4.39057	3.91433	120	19	5	3	102	23	5	3	intron (NM_001348768, intron 1 of 28)	ENSG00000138411
chr12_11650683_11651875	GAIN	chr12	11650683	11651875	2.5141	5.44468	3.60873	3.25353	112	120	19	20	94	136	22	18	intron (NM_001987, intron 1 of 7)	ENSG00000139083
chr12_11601613_11601862	GAIN	chr12	11601613	11601862	2.5209	2.45556	2.18824	2.01095	14	9	2	2	12	11	2	2	Intergenic	ENSG00000139083
chr12_11649994_11650386	GAIN	chr12	11649994	11650386	1.83009	4.28454	1.91948	1.77413	53	38	16	8	45	44	18	7	intron (NM_001987, intron 1 of 7)	ENSG00000139083
chr12_11652203_11653673	GAIN	chr12	11652203	11653673	1.99575	5.19968	2.34491	2.14962	102	83	12	35	87	96	14	31	intron (NM_001987, intron 1 of 7)	ENSG00000139083
chr12_19430765_19434098	GAIN	chr12	19430765	19434098	3.52732	7.73193	5.25368	4.6245	1046	383	58	38	836	421	77	32	Intergenic	ENSG00000139154
chr12_19440715_19441150	GAIN	chr12	19440715	19441150	1.53873	4.18776	1.56667	1.4645	38	40	12	15	33	46	13	14	intron (NM_001267043, intron 1 of 8)	ENSG00000139154
chr12_19441520_19442016	GAIN	chr12	19441520	19442016	1.98465	3.15017	1.86275	1.72459	19	19	3	7	17	23	3	7	intron (NM_001267043, intron 1 of 8)	ENSG00000139154
chr12_19378966_19379841	GAIN	chr12	19378966	19379841	3.12916	3.68013	3.54383	3.19877	55	18	2	6	48	22	2	6	Intergenic	ENSG00000139154
chr12_19380927_19381800	GAIN	chr12	19380927	19381800	4.04714	5.32241	5.28467	4.65064	217	54	10	4	182	62	11	4	Intergenic	ENSG00000139154
chr12_19381958_19383089	GAIN	chr12	19381958	19383089	4.86175	5.99541	7.78119	6.58276	353	100	5	9	297	116	6	8	Intergenic	ENSG00000139154
chr15_50182791_50183610	GAIN	chr15	50182791	50183610	2.38411	4.89115	2.73458	2.49302	89	67	20	7	75	76	23	6	intron (NM_003645, intron 1 of 9)	ENSG00000140284
chr15_50163158_50164925	GAIN	chr15	50163158	50164925	3.38328	5.74739	4.4988	4.0035	183	140	21	6	152	158	25	5	Intergenic	ENSG00000140284
chr15_50179552_50181138	GAIN	chr15	50179552	50181138	3.60886	5.57474	6.07903	5.28693	173	120	13	9	145	137	15	8	Intergenic	ENSG00000140284
chr15_50191241_50191767	GAIN	chr15	50191241	50191767	5.47973	3.20914	6.22395	5.40228	24	27	0	1	22	33	0	1	intron (NM_003645, intron 1 of 9)	ENSG00000140284
chr15_50190068_50190890	GAIN	chr15	50190068	50190890	4.81918	3.89323	6.75042	5.80061	44	43	1	2	39	51	1	2	intron (NM_003645, intron 1 of 9)	ENSG00000140284
chr15_50183766_50184443	GAIN	chr15	50183766	50184443	3.1573	4.20195	4.35053	3.88169	62	41	7	4	53	48	7	4	intron (NM_003645, intron 1 of 9)	ENSG00000140284
chr17_27465733_27468472	GAIN	chr17	27465733	27468472	2.0767	6.85414	2.05807	1.89638	308	300	85	30	249	328	112	26	Intergenic	ENSG00000141068
chr1_165634140_165634520	GAIN	chr1	165634140	165634520	4.14259	3.32609	4.97573	4.39539	39	18	2	1	34	22	2	1	intron (NM_004528, intron 1 of 5)	ENSG00000143198
chr1_165640023_165641362	GAIN	chr1	165640023	165641362	2.44622	5.05801	2.9867	2.71265	144	47	17	14	121	54	19	13	intron (NM_004528, intron 1 of 5)	ENSG00000143198
chr1_165639169_165639713	GAIN	chr1	165639169	165639713	4.50664	3.5781	5.28706	4.65254	54	19	0	3	48	23	0	3	intron (NM_004528, intron 1 of 5)	ENSG00000143198
chr1_151349302_151349888	GAIN	chr1	151349302	151349888	2.59026	4.44302	2.50108	2.28725	113	16	9	10	96	19	10	9	Intergenic	ENSG00000143390
chr1_151346989_151349166	GAIN	chr1	151346989	151349166	1.73921	8.09161	2.199	2.0206	1011	454	132	246	801	494	190	198	promoter-TSS (NM_000449)	ENSG00000143390
chr1_206608557_206610134	GAIN	chr1	206608557	206610134	4.6603	6.39714	8.30164	6.97852	234	293	6	15	198	334	7	14	intron (NM_001201478, intron 3 of 12)	ENSG00000143486
chr1_206589363_206591630	GAIN	chr1	206589363	206591630	2.0303	6.4627	2.79165	2.54302	242	215	36	72	200	241	46	62	Intergenic	ENSG00000143486
chr1_221740382_221740570	GAIN	chr1	221740382	221740570	3.53759	2.83932	3.73013	3.35766	18	17	1	2	16	21	1	2	intron (NM_007207, intron 1 of 3)	ENSG00000143507
chr1_221723789_221724272	GAIN	chr1	221723789	221724272	3.62682	2.94137	3.79214	3.41015	24	15	3	0	21	18	3	0	intron (NR_111940, intron 1 of 2)	ENSG00000143507
chr1_221753202_221753726	GAIN	chr1	221753202	221753726	5.11058	3.64326	5.45965	4.78941	69	12	1	1	60	15	1	1	Intergenic	ENSG00000143507
chr1_221687673_221690062	GAIN	chr1	221687673	221690062	2.70712	6.4566	4.02926	3.61272	372	160	35	35	304	179	44	30	Intergenic	ENSG00000143507
chr1_221645554_221645967	GAIN	chr1	221645554	221645967	2.05858	3.61296	1.95726	1.80721	40	18	10	3	34	21	10	3	Intergenic	ENSG00000143507
chr1_221743365_221744603	GAIN	chr1	221743365	221744603	4.39028	5.39542	7.51502	6.38263	187	90	7	5	158	104	8	5	Intergenic	ENSG00000143507
chr1_221773698_221774275	GAIN	chr1	221773698	221774275	4.59285	4.02523	5.60664	4.90765	85	21	1	3	74	25	1	3	Intergenic	ENSG00000143507
chr1_221753849_221754277	GAIN	chr1	221753849	221754277	8.43457	3.7591	9.438	7.82964	53	32	0	0	47	39	0	0	Intergenic	ENSG00000143507
chr1_221692388_221693453	GAIN	chr1	221692388	221693453	4.24132	4.24002	6.05531	5.26796	73	43	1	5	64	51	1	5	Intergenic	ENSG00000143507
chr1_221755792_221756987	GAIN	chr1	221755792	221756987	3.18179	4.83619	4.27369	3.81652	135	42	7	11	115	49	8	10	Intergenic	ENSG00000143507
chr1_221759813_221762293	GAIN	chr1	221759813	221762293	3.55683	5.75232	3.78042	3.4002	313	54	19	6	258	62	22	5	Intergenic	ENSG00000143507
chr1_221727965_221728630	GAIN	chr1	221727965	221728630	1.87103	3.98	1.72989	1.60693	54	23	4	17	47	27	4	16	intron (NR_111940, intron 1 of 2)	ENSG00000143507
chr1_221777886_221779885	GAIN	chr1	221777886	221779885	3.01468	6.11968	3.72605	3.35392	341	103	11	41	285	118	13	36	Intergenic	ENSG00000143507
chr1_221742227_221742673	GAIN	chr1	221742227	221742673	1.98344	3.7762	2.176	2.00011	34	29	7	9	29	34	7	8	promoter-TSS (NR_111940)	ENSG00000143507
chr1_221690265_221691977	GAIN	chr1	221690265	221691977	4.00602	5.27473	5.89762	5.13877	191	66	4	11	163	77	4	10	Intergenic	ENSG00000143507
chr1_221740713_221742067	GAIN	chr1	221740713	221742067	1.59358	5.90481	1.93182	1.78499	159	127	39	49	132	143	49	42	intron (NM_007207, intron 1 of 3)	ENSG00000143507
chr1_221725544_221727149	GAIN	chr1	221725544	221727149	2.8752	6.10845	4.13805	3.70387	257	154	13	42	215	176	16	37	intron (NR_111940, intron 1 of 2)	ENSG00000143507
chr1_221774433_221777759	GAIN	chr1	221774433	221777759	5.19273	7.72283	11.4844	9.33596	742	659	13	23	610	736	16	20	Intergenic	ENSG00000143507
chr1_235887068_235888205	GAIN	chr1	235887068	235888205	5.49864	4.88781	9.03396	7.53564	134	64	2	2	115	75	2	2	Intergenic	ENSG00000143669
chr1_235892615_235893205	GAIN	chr1	235892615	235893205	5.57582	3.29364	6.31394	5.47287	23	31	0	1	21	37	0	1	Intergenic	ENSG00000143669
chr1_235872981_235873220	GAIN	chr1	235872981	235873220	3.30563	3.03388	3.31752	3.00172	29	13	4	0	25	16	4	0	intron (NM_001301365, intron 1 of 52)	ENSG00000143669
chr1_235860155_235860353	GAIN	chr1	235860155	235860353	4.03419	2.78737	3.9742	3.56581	12	21	1	1	11	25	1	1	intron (NM_001301365, intron 1 of 52)	ENSG00000143669
chr1_235891524_235892231	GAIN	chr1	235891524	235892231	4.92712	3.52816	6.20937	5.39107	36	30	2	0	31	36	2	0	Intergenic	ENSG00000143669
chr1_235886428_235886920	GAIN	chr1	235886428	235886920	3.45819	3.38949	4.14392	3.70897	25	29	2	3	22	35	2	3	Intergenic	ENSG00000143669
chr2_38690485_38690831	GAIN	chr2	38690485	38690831	1.7431	3.67182	1.66407	1.54966	30	25	11	5	26	29	12	5	intron (NM_138801, intron 4 of 6)	ENSG00000143891
chr2_120273624_120274175	GAIN	chr2	120273624	120274175	4.47607	4.25337	6.42419	5.55369	86	35	3	2	74	41	3	2	intron (NM_002881, intron 1 of 4)	ENSG00000144118
chr2_120284939_120285302	GAIN	chr2	120284939	120285302	4.04071	2.78797	4.18967	3.74764	16	18	1	1	14	22	1	1	intron (NM_002881, intron 2 of 4)	ENSG00000144118
chr2_120271860_120273383	GAIN	chr2	120271860	120273383	4.66258	5.36207	7.30939	6.22973	216	67	5	5	183	78	5	5	intron (NM_002881, intron 1 of 4)	ENSG00000144118
chr2_120260402_120263413	GAIN	chr2	120260402	120263413	3.17856	5.95774	4.27141	3.8148	275	115	25	11	227	130	30	10	intron (NM_002881, intron 1 of 4)	ENSG00000144118
chr2_120288752_120289395	GAIN	chr2	120288752	120289395	4.49472	3.59598	5.681	4.9682	52	21	1	2	46	25	1	2	intron (NM_002881, intron 3 of 4)	ENSG00000144118
chr2_120286194_120288623	GAIN	chr2	120286194	120288623	4.29788	6.23694	5.75674	5.02877	260	219	18	3	215	245	21	3	intron (NM_002881, intron 3 of 4)	ENSG00000144118
chr2_120253194_120254692	GAIN	chr2	120253194	120254692	3.42343	5.12687	2.94879	2.67976	145	69	17	0	120	78	19	0	intron (NM_002881, intron 1 of 4)	ENSG00000144118
chr2_120285664_120286110	GAIN	chr2	120285664	120286110	3.75009	3.03386	4.00802	3.59435	28	15	3	0	24	18	3	0	exon (NM_002881, exon 3 of 5)	ENSG00000144118
chr3_69088125_69088877	GAIN	chr3	69088125	69088877	2.69102	3.40318	2.95196	2.6824	21	29	4	4	18	34	4	4	intron (NM_006407, intron 1 of 2)	ENSG00000144746
chr3_69089010_69089165	GAIN	chr3	69089010	69089165	2.43776	1.76683	1.53719	1.43912	6	5	2	0	5	6	2	0	intron (NM_006407, intron 1 of 2)	ENSG00000144746
chr3_69082754_69083766	GAIN	chr3	69082754	69083766	1.83371	5.08509	2.18163	2.00528	87	77	15	31	74	88	17	28	Intergenic	ENSG00000144746
chr4_112289236_112290595	GAIN	chr4	112289236	112290595	2.43747	5.97723	2.5308	2.31394	108	213	12	53	92	242	14	47	Intergenic	ENSG00000145365
chr4_112290702_112291103	GAIN	chr4	112290702	112291103	2.74753	3.67429	3.1281	2.83745	34	31	2	8	30	37	2	8	Intergenic	ENSG00000145365
chr4_122926035_122926372	GAIN	chr4	122926035	122926372	3.86566	3.08183	4.37568	3.90243	31	15	1	2	27	18	1	2	intron (NM_001317799, intron 1 of 10)	ENSG00000145375
chr5_151078605_151079189	GAIN	chr5	151078605	151079189	2.57085	3.66335	2.81252	2.56082	48	19	3	8	42	23	3	8	intron (NM_001252390, intron 1 of 17)	ENSG00000145901
chr5_151077568_151078476	GAIN	chr5	151077568	151078476	3.57205	4.09597	4.34069	3.87301	83	22	5	3	71	26	5	3	intron (NM_001252390, intron 1 of 17)	ENSG00000145901
chr5_151081645_151081848	GAIN	chr5	151081645	151081848	2.21896	3.06007	2.20612	2.0267	21	16	4	4	18	19	4	4	promoter-TSS (NM_001252386)	ENSG00000145901
chr5_151085192_151085963	GAIN	chr5	151085192	151085963	3.87783	4.74781	5.10381	4.50308	142	35	4	7	122	41	4	7	intron (NM_001252390, intron 1 of 17)	ENSG00000145901
chr5_151083569_151083786	GAIN	chr5	151083569	151083786	3.07644	3.35705	2.67972	2.44512	46	10	6	0	39	12	6	0	intron (NM_001252390, intron 1 of 17)	ENSG00000145901
chr5_151093593_151094062	GAIN	chr5	151093593	151094062	1.76805	3.69143	1.72483	1.60251	43	17	7	10	37	20	7	9	Intergenic	ENSG00000145901
chr5_151079318_151080250	GAIN	chr5	151079318	151080250	3.27249	3.98485	4.37834	3.90463	62	29	4	5	54	34	4	5	intron (NM_001252390, intron 1 of 17)	ENSG00000145901
chr5_108924571_108924838	GAIN	chr5	108924571	108924838	2.34764	3.06777	1.91564	1.77083	27	13	0	8	24	16	0	8	promoter-TSS (NM_001308031)	ENSG00000151422
chr4_184824929_184825287	GAIN	chr4	184824929	184825287	2.71162	3.4521	2.89955	2.63658	23	29	6	2	20	34	6	2	intron (NM_001286711, intron 1 of 19)	ENSG00000151726
chr4_184824523_184824807	GAIN	chr4	184824523	184824807	1.84481	3.38797	1.72368	1.60157	35	13	5	8	30	16	5	8	intron (NM_001286711, intron 1 of 19)	ENSG00000151726
chr5_79231561_79232008	GAIN	chr5	79231561	79232008	2.76913	3.08269	2.81707	2.56466	16	23	2	4	14	28	2	4	Intergenic	ENSG00000152409
chr5_79236684_79236839	GAIN	chr5	79236684	79236839	6.09944	1.90685	4.12027	3.6893	9	7	0	0	8	9	0	0	exon (NM_152405, exon 1 of 11)	ENSG00000152409
chr5_79234173_79235929	GAIN	chr5	79234173	79235929	1.44049	7.09833	1.46837	1.37917	315	316	52	186	258	351	69	154	Intergenic	ENSG00000152409
chr5_79229756_79231265	GAIN	chr5	79229756	79231265	4.71889	6.57706	9.48612	7.86375	411	233	11	11	341	264	13	10	Intergenic	ENSG00000152409
chr5_79227577_79229556	GAIN	chr5	79227577	79229556	5.20517	6.5948	10.4201	8.53089	429	234	9	7	357	265	10	6	Intergenic	ENSG00000152409
chr5_79219680_79220618	GAIN	chr5	79219680	79220618	5.24446	4.31251	6.86288	5.88708	38	76	2	1	33	89	2	1	Intergenic	ENSG00000152409
chr5_79225574_79225901	GAIN	chr5	79225574	79225901	3.84653	2.60831	3.76293	3.38623	18	12	0	2	16	15	0	2	Intergenic	ENSG00000152409
chr5_79237141_79238637	GAIN	chr5	79237141	79238637	4.004	4.70857	5.1355	4.52818	65	87	1	9	57	103	1	9	intron (NM_152405, intron 1 of 10)	ENSG00000152409
chr2_119367869_119368359	GAIN	chr2	119367869	119368359	2.4779	3.73406	2.86584	2.60759	32	33	4	8	28	39	4	8	intron (NM_001079863, intron 1 of 3)	ENSG00000155368
chr10_96671594_96672210	GAIN	chr10	96671594	96672210	2.57587	3.50741	2.72996	2.48903	26	28	7	2	22	33	7	2	intron (NM_152309, intron 2 of 16)	ENSG00000155629
chr10_96720117_96720356	GAIN	chr10	96720117	96720356	1.91049	3.75932	1.99346	1.83922	29	31	9	7	25	36	10	7	intron (NM_152309, intron 1 of 16)	ENSG00000155629
chr10_96719523_96719780	GAIN	chr10	96719523	96719780	3.37048	2.27778	2.87329	2.61368	11	10	0	2	10	12	0	2	intron (NM_152309, intron 1 of 16)	ENSG00000155629
chr10_96670346_96670972	GAIN	chr10	96670346	96670972	3.48539	3.91267	3.74886	3.37405	36	44	7	0	31	51	7	0	intron (NM_152309, intron 2 of 16)	ENSG00000155629
chr10_96671090_96671483	GAIN	chr10	96671090	96671483	2.24777	3.78772	2.47768	2.26689	50	20	7	7	43	24	7	7	intron (NM_152309, intron 2 of 16)	ENSG00000155629
chr2_178836398_178837270	GAIN	chr2	178836398	178837270	1.63006	3.81789	1.53475	1.43715	25	34	7	13	22	40	7	12	intron (NM_173648, intron 23 of 23)	ENSG00000155657
chr14_75497577_75498111	GAIN	chr14	75497577	75498111	2.26417	3.80264	2.58504	2.3617	47	23	7	7	40	27	7	7	Intergenic	ENSG00000156127
chr14_75540850_75544134	GAIN	chr14	75540850	75544134	2.04917	6.86166	1.92617	1.78009	315	296	89	27	254	323	117	23	intron (NM_006399, intron 2 of 2)	ENSG00000156127
chr14_75523399_75523727	GAIN	chr14	75523399	75523727	1.65642	4.62461	1.58663	1.48187	78	39	23	10	65	45	26	9	intron (NM_006399, intron 1 of 2)	ENSG00000156127
chr14_75499133_75500410	GAIN	chr14	75499133	75500410	2.33206	5.38782	2.96971	2.69825	83	128	18	24	70	145	21	21	Intergenic	ENSG00000156127
chr14_75544257_75544508	GAIN	chr14	75544257	75544508	3.21509	2.61861	3.09143	2.80392	19	10	2	1	17	12	2	1	intron (NM_006399, intron 2 of 2)	ENSG00000156127
chr7_129145178_129145571	GAIN	chr7	129145178	129145571	4.16048	3.69664	4.95294	4.37839	61	18	3	1	53	21	3	1	intron (NM_178562, intron 1 of 7)	ENSG00000158457
chr7_129386137_129386507	GAIN	chr7	129386137	129386507	4.02261	3.22518	4.55041	4.04625	39	14	2	1	34	17	2	1	intron (NM_001130722, intron 2 of 16)	ENSG00000158467
chr7_129366819_129370176	GAIN	chr7	129366819	129370176	3.69563	6.99835	5.3025	4.66431	415	378	37	14	338	417	47	12	exon (NM_001130723, exon 1 of 17)	ENSG00000158467
chr7_129401937_129402534	GAIN	chr7	129401937	129402534	2.81591	4.25068	3.42318	3.09351	79	29	9	5	67	34	10	5	intron (NM_001130722, intron 6 of 16)	ENSG00000158467
chr20_49701572_49702540	GAIN	chr20	49701572	49702540	2.50056	5.12345	3.03511	2.75522	79	101	20	10	66	114	23	9	intron (NM_004776, intron 1 of 8)	ENSG00000158470
chr20_49698519_49698996	GAIN	chr20	49698519	49698996	2.70597	3.456	2.82016	2.56734	31	23	7	1	27	27	7	1	intron (NM_004776, intron 1 of 8)	ENSG00000158470
chr20_49699633_49699857	GAIN	chr20	49699633	49699857	3.44018	2.34392	3.04869	2.7668	15	8	1	1	13	10	1	1	intron (NM_004776, intron 1 of 8)	ENSG00000158470
chr20_49674869_49677381	GAIN	chr20	49674869	49677381	1.89338	6.82639	2.49538	2.28219	350	241	45	107	286	269	59	90	intron (NM_004776, intron 1 of 8)	ENSG00000158470
chr20_49712549_49712727	GAIN	chr20	49712549	49712727	6.81496	2.40795	5.49636	4.81971	17	10	0	0	15	12	0	0	intron (NM_004776, intron 1 of 8)	ENSG00000158470
chr20_49679204_49679412	GAIN	chr20	49679204	49679412	2.45674	2.88003	2.36865	2.17096	15	17	3	3	13	20	3	3	intron (NM_004776, intron 1 of 8)	ENSG00000158470
chr20_49700044_49701378	GAIN	chr20	49700044	49701378	2.97786	5.37665	3.2823	2.9711	59	157	18	9	50	177	21	8	intron (NM_004776, intron 1 of 8)	ENSG00000158470
chr1_67175011_67175450	GAIN	chr1	67175011	67175450	6.05491	3.71284	7.49128	6.36348	33	43	0	1	29	52	0	1	intron (NM_144701, intron 3 of 10)	ENSG00000162594
chr1_67189457_67189853	GAIN	chr1	67189457	67189853	3.70614	4.14855	4.87993	4.31784	58	45	1	7	51	54	1	7	intron (NM_144701, intron 4 of 10)	ENSG00000162594
chr1_67175649_67176040	GAIN	chr1	67175649	67176040	2.25017	3.71686	2.48953	2.27718	28	33	7	6	24	39	7	6	intron (NM_144701, intron 3 of 10)	ENSG00000162594
chr1_67164765_67168027	GAIN	chr1	67164765	67168027	3.61502	7.01444	5.0297	4.44023	215	520	20	42	179	579	25	37	promoter-TSS (NM_144701)	ENSG00000162594
chr1_67174374_67174657	GAIN	chr1	67174374	67174657	3.4382	2.74023	3.37059	3.04729	16	16	0	3	14	20	0	3	intron (NM_144701, intron 3 of 10)	ENSG00000162594
chr1_67190635_67194705	GAIN	chr1	67190635	67194705	2.00488	6.70387	2.45175	2.24395	296	246	31	105	244	276	40	89	intron (NM_144701, intron 4 of 10)	ENSG00000162594
chr1_67162570_67164172	GAIN	chr1	67162570	67164172	2.97579	5.51988	4.65968	4.1365	140	123	11	22	118	141	13	20	Intergenic	ENSG00000162594
chr1_67189995_67190482	GAIN	chr1	67189995	67190482	2.91917	4.4115	3.5655	3.21673	81	41	3	13	70	49	3	12	intron (NM_144701, intron 4 of 10)	ENSG00000162594
chr1_89199858_89200334	GAIN	chr1	89199858	89200334	2.96875	2.9916	3.07238	2.78662	19	19	1	4	17	23	1	4	Intergenic	ENSG00000162654
chr1_100749888_100750385	GAIN	chr1	100749888	100750385	2.80529	2.89687	2.8303	2.57606	16	18	2	3	14	22	2	3	Intergenic	ENSG00000162692
chr1_100720073_100720920	GAIN	chr1	100720073	100720920	2.77238	3.96275	2.38755	2.18743	33	44	11	0	28	50	11	0	exon (NM_001078, exon 2 of 9)	ENSG00000162692
chr1_100744998_100748137	GAIN	chr1	100744998	100748137	3.95155	6.41448	6.53945	5.64162	214	298	18	13	178	334	22	12	Intergenic	ENSG00000162692
chr1_100721295_100721828	GAIN	chr1	100721295	100721828	3.20902	3.95416	4.31232	3.84943	56	31	5	4	48	36	5	4	intron (NM_080682, intron 2 of 7)	ENSG00000162692
chr1_100719559_100719787	GAIN	chr1	100719559	100719787	7.38398	2.8514	6.66885	5.73972	28	13	0	0	25	16	0	0	promoter-TSS (NM_001078)	ENSG00000162692
chr1_212606899_212608640	GAIN	chr1	212606899	212608640	2.52428	6.36514	3.74238	3.36851	217	233	36	36	179	260	45	31	promoter-TSS (NM_001206488)	ENSG00000162772
chr1_212609494_212610203	GAIN	chr1	212609494	212610203	2.13075	4.06382	2.33382	2.13928	31	46	9	9	27	53	10	8	intron (NM_001206488, intron 1 of 3)	ENSG00000162772
chr1_212595457_212597861	GAIN	chr1	212595457	212597861	3.15616	7.02045	4.58678	4.07552	422	359	48	25	342	395	62	22	intron (NM_001030287, intron 1 of 3)	ENSG00000162772
chr1_212565998_212567130	GAIN	chr1	212565998	212567130	1.55569	6.03552	1.52523	1.42872	185	131	60	30	151	146	76	26	intron (NM_001030287, intron 1 of 3)	ENSG00000162772
chr4_80124833_80125355	GAIN	chr4	80124833	80125355	2.07432	4.23073	2.47832	2.26744	51	40	11	10	44	46	12	9	Intergenic	ENSG00000163297
chr4_80016068_80017424	GAIN	chr4	80016068	80017424	1.62551	5.85979	1.92533	1.77941	166	116	42	40	137	130	52	35	intron (NM_001145794, intron 11 of 15)	ENSG00000163297
chr4_80055039_80056037	GAIN	chr4	80055039	80056037	4.2023	5.09653	6.49839	5.60965	78	122	5	6	67	141	5	6	intron (NM_001145794, intron 4 of 15)	ENSG00000163297
chr4_80052337_80053836	GAIN	chr4	80052337	80053836	3.70285	5.29535	4.95673	4.38112	73	148	5	13	63	171	5	12	intron (NM_001145794, intron 7 of 15)	ENSG00000163297
chr4_80125423_80127180	GAIN	chr4	80125423	80127180	2.19034	6.39172	2.38507	2.18527	178	251	55	27	146	277	70	23	Intergenic	ENSG00000163297
chr4_80056161_80057743	GAIN	chr4	80056161	80057743	4.89537	4.88184	6.85575	5.88129	56	116	2	4	49	135	2	4	intron (NM_001145794, intron 3 of 15)	ENSG00000163297
chr4_80057948_80059446	GAIN	chr4	80057948	80059446	4.02088	6.38694	7.14758	6.10161	376	180	10	22	314	205	12	20	intron (NM_001145794, intron 3 of 15)	ENSG00000163297
chr4_80059541_80060580	GAIN	chr4	80059541	80060580	4.43686	4.62142	6.63679	5.7141	82	69	1	6	72	82	1	6	intron (NM_001145794, intron 3 of 15)	ENSG00000163297
chr4_80060728_80061455	GAIN	chr4	80060728	80061455	4.62861	3.73558	6.09731	5.3008	56	25	2	1	49	30	2	1	intron (NM_001145794, intron 3 of 15)	ENSG00000163297
chr4_80127484_80128174	GAIN	chr4	80127484	80128174	2.81155	4.83054	2.81266	2.56082	45	99	16	4	38	112	18	4	Intergenic	ENSG00000163297
chr4_80049467_80049724	GAIN	chr4	80049467	80049724	3.37901	2.75366	3.27106	2.96137	22	11	3	0	19	13	3	0	intron (NM_001145794, intron 7 of 15)	ENSG00000163297
chr2_179020173_179021885	GAIN	chr2	179020173	179021885	5.11358	5.29361	9.30923	7.73617	142	111	3	4	122	129	3	4	intron (NM_001316745, intron 2 of 11)	ENSG00000163492
chr2_179044426_179044865	GAIN	chr2	179044426	179044865	5.53665	3.24398	6.34299	5.49344	38	18	0	1	34	22	0	1	intron (NM_001316745, intron 2 of 11)	ENSG00000163492
chr2_179046337_179046766	GAIN	chr2	179046337	179046766	4.09011	3.64477	5.249	4.62208	49	24	3	1	43	28	3	1	intron (NM_001316745, intron 2 of 11)	ENSG00000163492
chr2_179030180_179030554	GAIN	chr2	179030180	179030554	5.48507	3.245	5.98393	5.20802	20	31	1	0	18	37	1	0	intron (NM_001316745, intron 2 of 11)	ENSG00000163492
chr2_179047156_179048135	GAIN	chr2	179047156	179048135	4.66432	4.35936	6.43314	5.56074	77	51	0	5	68	61	0	5	intron (NM_001316745, intron 1 of 11)	ENSG00000163492
chr2_179045680_179046054	GAIN	chr2	179045680	179046054	4.5739	3.67538	6.18443	5.37167	41	33	1	2	36	39	1	2	intron (NM_001316745, intron 2 of 11)	ENSG00000163492
chr2_179030759_179032869	GAIN	chr2	179030759	179032869	2.56241	6.79565	2.9641	2.69338	296	316	17	93	247	357	21	80	intron (NM_001316745, intron 2 of 11)	ENSG00000163492
chr2_179021975_179023412	GAIN	chr2	179021975	179023412	6.06737	5.93187	9.75202	8.06442	209	193	0	6	183	228	0	6	intron (NM_001316745, intron 2 of 11)	ENSG00000163492
chr2_179040020_179040353	GAIN	chr2	179040020	179040353	4.52526	3.61389	4.75544	4.21521	67	11	1	2	59	13	1	2	intron (NM_001316745, intron 2 of 11)	ENSG00000163492
chr2_179107715_179108682	GAIN	chr2	179107715	179108682	5.97334	4.95258	8.00545	6.75511	181	40	2	1	155	47	2	1	3' UTR (NM_178123, exon 18 of 18)	ENSG00000163492
chr2_179023929_179024182	GAIN	chr2	179023929	179024182	7.31041	2.79131	6.48122	5.59835	27	12	0	0	24	15	0	0	intron (NM_001316745, intron 2 of 11)	ENSG00000163492
chr2_179048246_179049485	GAIN	chr2	179048246	179049485	4.97037	5.10699	8.02061	6.76278	138	87	1	6	120	103	1	6	intron (NM_001316745, intron 1 of 11)	ENSG00000163492
chr2_179105988_179107483	GAIN	chr2	179105988	179107483	3.44208	4.91077	5.50113	4.82394	98	79	6	10	84	92	7	9	3' UTR (NM_178123, exon 18 of 18)	ENSG00000163492
chr2_179050795_179051423	GAIN	chr2	179050795	179051423	1.82266	3.65351	1.77905	1.65055	43	16	7	9	37	19	7	8	Intergenic	ENSG00000163492
chr2_179049640_179050289	GAIN	chr2	179049640	179050289	4.79444	4.70196	5.89266	5.1357	134	42	0	6	118	51	0	6	promoter-TSS (NM_173648)	ENSG00000163492
chr3_72446504_72446785	GAIN	chr3	72446504	72446785	1.51923	3.71318	1.45196	1.36513	35	21	10	9	30	25	11	8	promoter-TSS (NM_012234)	ENSG00000163602
chr3_72483270_72484494	GAIN	chr3	72483270	72484494	3.21227	4.87296	4.70197	4.17058	76	88	6	12	65	102	7	11	Intergenic	ENSG00000163602
chr3_72521178_72522557	GAIN	chr3	72521178	72522557	5.60235	5.5686	10.0152	8.24372	213	110	4	2	181	127	4	2	Intergenic	ENSG00000163602
chr3_72480694_72481691	GAIN	chr3	72480694	72481691	3.04379	4.76519	4.61085	4.09561	94	62	9	9	80	72	10	8	Intergenic	ENSG00000163602
chr3_72438051_72438647	GAIN	chr3	72438051	72438647	3.62807	3.93376	4.98811	4.40562	50	37	2	5	44	44	2	5	intron (NM_012234, intron 1 of 3)	ENSG00000163602
chr3_72481840_72483117	GAIN	chr3	72481840	72483117	3.17726	5.79265	4.88254	4.31994	223	117	20	13	185	132	24	12	Intergenic	ENSG00000163602
chr3_72519621_72521025	GAIN	chr3	72519621	72521025	4.39726	6.174	6.16585	5.35712	237	219	16	3	196	246	18	3	Intergenic	ENSG00000163602
chr3_72473559_72473933	GAIN	chr3	72473559	72473933	5.17453	2.96417	5.16923	4.55555	35	10	1	0	31	12	1	0	Intergenic	ENSG00000163602
chr3_72484647_72484851	GAIN	chr3	72484647	72484851	3.31578	2.6675	3.25341	2.94705	21	10	1	2	19	12	1	2	Intergenic	ENSG00000163602
chr4_88282603_88283989	GAIN	chr4	88282603	88283989	1.70068	5.48668	1.85171	1.71469	86	120	21	44	73	136	25	39	intron (NM_152542, intron 1 of 6)	ENSG00000163644
chr4_88284164_88284431	GAIN	chr4	88284164	88284431	2.28397	3.26987	2.23017	2.04799	16	26	5	4	14	31	5	4	promoter-TSS (NR_134236)	ENSG00000163644
chr5_96863026_96863860	GAIN	chr5	96863026	96863860	4.52091	4.73343	5.44899	4.78086	158	26	4	3	135	31	4	3	Intergenic	ENSG00000164308
chr5_96869640_96871200	GAIN	chr5	96869640	96871200	2.64806	5.93238	2.67638	2.4424	292	82	36	11	239	92	44	10	Intergenic	ENSG00000164308
chr5_96873263_96874104	GAIN	chr5	96873263	96874104	2.76187	5.34928	3.26246	2.95415	208	45	14	19	174	52	16	17	Intergenic	ENSG00000164308
chr5_177134660_177135935	GAIN	chr5	177134660	177135935	2.89744	6.28976	4.21509	3.76905	164	265	23	34	137	297	28	30	exon (NM_022455, exon 2 of 23)	ENSG00000165671
chr11_93689243_93690727	GAIN	chr11	93689243	93690727	3.86363	5.39611	5.89428	5.13657	91	152	7	10	78	174	8	9	intron (NM_033395, intron 10 of 29)	ENSG00000166004
chr11_93652053_93655341	GAIN	chr11	93652053	93655341	4.69162	6.91799	5.41902	4.75665	384	390	23	2	314	431	27	2	Intergenic	ENSG00000166004
chr11_93623364_93623532	GAIN	chr11	93623364	93623532	2.85488	2.3983	2.39951	2.19783	12	10	3	0	11	12	3	0	Intergenic	ENSG00000166004
chr11_93687535_93689233	GAIN	chr11	93687535	93689233	5.28866	5.47905	8.35815	7.02132	96	174	3	4	83	201	3	4	intron (NM_033395, intron 10 of 29)	ENSG00000166004
chr11_93661221_93661475	GAIN	chr11	93661221	93661475	1.99004	2.92034	1.70775	1.58737	11	19	4	4	10	23	4	4	promoter-TSS (NM_033395)	ENSG00000166004
chr16_80760380_80760627	GAIN	chr16	80760380	80760627	6.88271	2.47038	5.49059	4.81542	11	16	0	0	10	20	0	0	intron (NM_152342, intron 1 of 6)	ENSG00000166446
chr16_80804963_80805355	GAIN	chr16	80804963	80805355	3.36199	3.35355	3.5209	3.17921	38	17	5	0	33	20	5	0	promoter-TSS (NM_152342)	ENSG00000166446
chr16_80806546_80807590	GAIN	chr16	80806546	80807590	4.67404	4.69222	7.42543	6.31513	109	57	4	2	93	66	4	2	Intergenic	ENSG00000166446
chr15_83205341_83206960	GAIN	chr15	83205341	83206960	2.15301	5.84667	2.45837	2.24965	126	164	38	21	104	183	47	19	intron (NM_016073, intron 1 of 5)	ENSG00000166503
chr15_83198005_83198722	GAIN	chr15	83198005	83198722	4.47554	4.48474	6.61869	5.70163	105	40	3	3	90	47	3	3	intron (NM_016073, intron 1 of 5)	ENSG00000166503
chr15_83204693_83205106	GAIN	chr15	83204693	83205106	4.68852	3.32366	5.63879	4.93409	32	24	2	0	28	29	2	0	intron (NM_016073, intron 1 of 5)	ENSG00000166503
chr15_83198841_83199312	GAIN	chr15	83198841	83199312	3.88213	3.97241	5.53975	4.85454	57	35	3	3	49	41	3	3	intron (NM_016073, intron 1 of 5)	ENSG00000166503
chr15_83199602_83200459	GAIN	chr15	83199602	83200459	5.413	4.45107	8.48935	7.12567	77	60	2	1	67	70	2	1	intron (NM_016073, intron 1 of 5)	ENSG00000166503
chr15_83201738_83202052	GAIN	chr15	83201738	83202052	2.92785	3.55822	3.55049	3.20443	31	29	3	5	27	34	3	5	intron (NM_016073, intron 1 of 5)	ENSG00000166503
chr15_83197432_83197828	GAIN	chr15	83197432	83197828	7.49877	2.94061	6.40993	5.54151	37	9	0	0	33	11	0	0	intron (NM_016073, intron 1 of 5)	ENSG00000166503
chr11_61998597_61998852	GAIN	chr11	61998597	61998852	2.87905	3.1969	3.14871	2.85579	22	22	4	2	19	26	4	2	Intergenic	ENSG00000167996
chr6_32852075_32853629	GAIN	chr6	32852075	32853629	1.49916	6.03298	1.70874	1.58821	185	127	50	48	152	142	63	41	promoter-TSS (NM_001292022).4	ENSG00000168394
chr6_25175276_25175558	GAIN	chr6	25175276	25175558	2.72039	3.24367	2.76104	2.51596	38	11	4	3	33	13	4	3	Intergenic	ENSG00000168405
chr6_25174343_25175003	GAIN	chr6	25174343	25175003	4.43133	4.24816	6.4569	5.57919	61	52	4	1	53	61	4	1	Intergenic	ENSG00000168405
chr6_25186760_25187235	GAIN	chr6	25186760	25187235	2.67099	3.80391	2.93198	2.66511	58	18	7	4	50	21	7	4	Intergenic	ENSG00000168405
chr6_25165235_25165496	GAIN	chr6	25165235	25165496	3.04878	3.33773	3.39071	3.0652	29	22	5	1	25	26	5	1	Intergenic	ENSG00000168405
chr6_25165695_25166238	GAIN	chr6	25165695	25166238	5.29143	3.81284	7.04273	6.02449	61	27	1	1	53	32	1	1	Intergenic	ENSG00000168405
chr6_25175696_25176485	GAIN	chr6	25175696	25176485	3.15612	4.48487	3.77502	3.39624	63	60	11	2	53	69	12	2	Intergenic	ENSG00000168405
chr6_25178875_25180794	GAIN	chr6	25178875	25180794	3.90957	6.24252	5.26195	4.63119	275	203	22	5	226	227	26	5	Intergenic	ENSG00000168405
chr6_25182199_25182534	GAIN	chr6	25182199	25182534	3.76801	2.59913	3.62724	3.26966	17	12	2	0	15	14	2	0	Intergenic	ENSG00000168405
chr6_25134967_25135441	GAIN	chr6	25134967	25135441	2.57055	3.38544	2.54051	2.32235	35	18	1	8	31	22	1	8	intron (NR_002174, intron 1 of 12)	ENSG00000168405
chr6_25164464_25164964	GAIN	chr6	25164464	25164964	4.89714	3.50074	6.14717	5.34153	37	28	2	0	32	33	2	0	Intergenic	ENSG00000168405
chr6_25166414_25167379	GAIN	chr6	25166414	25167379	2.9681	4.22319	3.28544	2.97384	93	19	6	7	80	23	6	7	Intergenic	ENSG00000168405
chr6_25176899_25177182	GAIN	chr6	25176899	25177182	4.71368	2.59641	4.36039	3.88988	11	18	0	1	10	22	0	1	Intergenic	ENSG00000168405
chr6_25142521_25143252	GAIN	chr6	25142521	25143252	1.48323	4.85957	1.48123	1.39037	97	40	24	20	81	46	28	18	Intergenic	ENSG00000168405
chr6_25177792_25178729	GAIN	chr6	25177792	25178729	4.37467	4.42544	5.89576	5.13756	41	80	3	3	36	93	3	3	Intergenic	ENSG00000168405
chr2_68539106_68539629	GAIN	chr2	68539106	68539629	5.68077	4.69121	8.98434	7.49398	114	57	2	1	98	67	2	1	intron (NM_173545, intron 7 of 9)	ENSG00000169621
chr2_68536470_68538960	GAIN	chr2	68536470	68538960	4.34108	5.87968	5.1835	4.56773	197	173	15	1	164	194	17	1	intron (NM_173545, intron 6 of 9)	ENSG00000169621
chr2_68520083_68522420	GAIN	chr2	68520083	68522420	4.9628	5.96717	7.37549	6.27848	340	102	9	3	283	117	10	3	intron (NM_173545, intron 5 of 9)	ENSG00000169621
chr2_68519758_68520056	GAIN	chr2	68519758	68520056	6.09015	3.75037	7.40191	6.29704	63	23	1	0	55	28	1	0	intron (NM_173545, intron 5 of 9)	ENSG00000169621
chr1_18952637_18953231	GAIN	chr1	18952637	18953231	3.04915	4.4546	3.65181	3.29031	98	32	10	4	83	37	11	4	intron (NM_001136265, intron 1 of 8)	ENSG00000169991
chr1_18950604_18952575	GAIN	chr1	18950604	18952575	2.73538	6.01148	3.97448	3.56599	183	178	29	20	152	199	35	18	intron (NM_001136265, intron 1 of 8)	ENSG00000169991
chr1_19010504_19010993	GAIN	chr1	19010504	19010993	1.90703	4.01918	1.77184	1.64455	58	21	14	5	49	24	15	5	Intergenic	ENSG00000169991
chr5_139435721_139439016	GAIN	chr5	139435721	139439016	3.473	6.36308	5.65164	4.94493	389	149	21	21	320	168	25	19	intron (NM_152686, intron 2 of 7)	ENSG00000170464
chr5_139447605_139448500	GAIN	chr5	139447605	139448500	5.13422	5.33223	7.33312	6.24833	226	58	5	2	191	67	5	2	TTS (NR_121659)	ENSG00000170464
chr5_139446495_139447470	GAIN	chr5	139446495	139447470	4.4759	5.32505	5.91424	5.15164	237	45	6	5	200	53	7	5	Intergenic	ENSG00000170464
chr5_139439618_139440174	GAIN	chr5	139439618	139440174	1.83821	4.17935	1.51885	1.42322	82	12	9	15	70	14	10	14	promoter-TSS (NM_152686)	ENSG00000170464
chr3_97990927_97991543	GAIN	chr3	97990927	97991543	6.48184	4.11703	8.98721	7.49597	67	43	1	0	58	51	1	0	intron (NR_047685, intron 9 of 9)	ENSG00000170854
chr3_97978921_97983513	GAIN	chr3	97978921	97983513	4.52332	6.76039	6.35819	5.50518	616	159	19	8	503	179	23	7	Intergenic	ENSG00000170854
chr3_97969371_97970526	GAIN	chr3	97969371	97970526	2.31439	4.91737	3.05451	2.77148	74	80	12	19	63	92	14	17	intron (NM_153182, intron 1 of 9)	ENSG00000170854
chr3_97968920_97969288	GAIN	chr3	97968920	97969288	3.5855	3.24286	4.18716	3.7457	26	23	3	1	23	27	3	1	intron (NM_153182, intron 1 of 9)	ENSG00000170854
chr3_97970708_97972278	GAIN	chr3	97970708	97972278	2.13398	5.42168	2.92397	2.65824	133	92	19	30	112	105	22	27	intron (NM_153182, intron 1 of 9)	ENSG00000170854
chr3_97990198_97990911	GAIN	chr3	97990198	97990911	4.76157	3.86846	5.94593	5.17672	66	25	3	0	57	30	3	0	intron (NR_047685, intron 9 of 9)	ENSG00000170854
chrX_150569451_150569791	GAIN	chrX	150569451	150569791	2.04644	2.91764	1.77066	1.64358	13	18	2	6	12	22	2	6	intron (NM_000252, intron 1 of 14)	ENSG00000171100
chrX_150575080_150576406	GAIN	chrX	150575080	150576406	1.88152	5.11921	1.60063	1.49439	69	95	6	43	60	110	7	39	intron (NM_000252, intron 1 of 14)	ENSG00000171100
chrX_150577713_150578612	GAIN	chrX	150577713	150578612	1.90346	4.42943	1.67971	1.56346	44	56	4	25	38	66	4	23	intron (NM_000252, intron 1 of 14)	ENSG00000171100
chr1_248837153_248837957	GAIN	chr1	248837153	248837957	2.32663	4.48474	2.98321	2.70974	73	44	12	10	62	51	13	9	promoter-TSS (NM_024836)	ENSG00000171161
chr1_248838078_248839728	GAIN	chr1	248838078	248839728	1.6087	6.56812	1.84037	1.70428	247	210	39	110	204	235	50	93	intron (NM_024836, intron 1 of 3)	ENSG00000171161
chr19_12790230_12791300	GAIN	chr19	12790230	12791300	1.59387	5.59427	1.83293	1.69751	105	117	31	40	88	132	38	35	promoter-TSS (NM_002229)	ENSG00000171223
chr10_97427520_97428179	GAIN	chr10	97427520	97428179	2.53217	4.11922	2.80946	2.55831	42	46	3	13	37	54	3	12	exon (NM_001317079, exon 1 of 4)	ENSG00000171314
chr20_32333172_32333633	GAIN	chr20	32333172	32333633	3.44023	3.39806	3.91657	3.51746	41	17	4	1	36	20	4	1	3' UTR (NM_004798, exon 9 of 9)	ENSG00000171456
chr20_32335096_32335432	GAIN	chr20	32335096	32335432	3.04803	2.78632	2.98724	2.71308	24	10	1	3	21	12	1	3	TTS (NM_004798)	ENSG00000171456
chr20_32333746_32334936	GAIN	chr20	32333746	32334936	3.47354	5.80827	6.1695	5.35986	203	141	13	16	170	160	15	14	3' UTR (NM_004798, exon 9 of 9)	ENSG00000171456
chr20_32353709_32358054	GAIN	chr20	32353709	32358054	2.39452	8.03119	3.60315	3.24892	838	650	115	120	666	704	163	98	Intergenic	ENSG00000171456
chr20_32353379_32353576	GAIN	chr20	32353379	32353576	2.74853	2.84656	2.7518	2.50831	22	12	2	3	19	15	2	3	Intergenic	ENSG00000171456
chr20_32336036_32336375	GAIN	chr20	32336036	32336375	3.59405	2.47957	3.25799	2.95083	12	13	2	0	11	16	2	0	Intergenic	ENSG00000171456
chr4_56648656_56652258	GAIN	chr4	56648656	56652258	2.95357	7.1317	4.8306	4.27832	433	392	49	44	352	432	64	38	intron (NM_139211, intron 2 of 2)	ENSG00000171476
chr4_56641038_56641280	GAIN	chr4	56641038	56641280	4.83953	3.41546	5.57402	4.88121	50	15	1	1	44	18	1	1	Intergenic	ENSG00000171476
chr4_56724092_56724345	GAIN	chr4	56724092	56724345	2.02991	2.20203	1.4009	1.32039	8	8	4	0	7	10	4	0	Intergenic	ENSG00000171476
chr4_56647695_56648009	GAIN	chr4	56647695	56648009	3.08586	3.14606	2.7809	2.53346	10	30	4	1	9	35	4	1	TTS (NM_032495)	ENSG00000171476
chr4_56640048_56640958	GAIN	chr4	56640048	56640958	1.78344	4.41733	1.55835	1.45733	46	50	21	5	39	57	23	5	Intergenic	ENSG00000171476
chr4_56641637_56642087	GAIN	chr4	56641637	56642087	3.12993	3.4049	3.49843	3.15972	26	27	5	1	23	32	5	1	Intergenic	ENSG00000171476
chr4_56652415_56655444	GAIN	chr4	56652415	56655444	1.49475	6.40255	1.4305	1.34633	217	184	78	40	177	203	101	34	intron (NM_001145460, intron 3 of 4)	ENSG00000171476
chr4_56723478_56723942	GAIN	chr4	56723478	56723942	3.96483	3.83999	4.32982	3.86487	67	20	5	0	57	24	5	0	Intergenic	ENSG00000171476
chr4_158725082_158730077	GAIN	chr4	158725082	158730077	4.82282	7.0834	8.27442	6.9613	424	447	19	8	348	497	23	7	Intergenic	ENSG00000171497
chr4_158722269_158724956	GAIN	chr4	158722269	158724956	2.55395	6.7677	4.00429	3.5912	296	307	40	56	243	341	51	48	promoter-TSS (NM_005038)	ENSG00000171497
chr5_40688162_40688311	GAIN	chr5	40688162	40688311	2.73053	2.27692	2.26825	2.08092	12	8	1	2	11	10	1	2	intron (NM_000958, intron 2 of 2)	ENSG00000171522
chr5_40383359_40384035	GAIN	chr5	40383359	40384035	2.33837	3.92307	2.72656	2.48618	37	37	5	10	32	43	5	9	Intergenic	ENSG00000171522
chr5_40488942_40489292	GAIN	chr5	40488942	40489292	4.95405	2.77938	5.00435	4.41923	16	19	0	1	14	23	0	1	Intergenic	ENSG00000171522
chr5_40674950_40675300	GAIN	chr5	40674950	40675300	2.8006	2.91472	2.79375	2.54487	15	19	3	2	13	23	3	2	Intergenic	ENSG00000171522
chr5_40676671_40677886	GAIN	chr5	40676671	40677886	3.50769	5.35993	5.41638	4.75428	107	130	12	8	90	148	14	7	Intergenic	ENSG00000171522
chr5_40675811_40676480	GAIN	chr5	40675811	40676480	3.91849	4.01419	5.53545	4.85175	44	47	3	3	38	55	3	3	Intergenic	ENSG00000171522
chr5_40485831_40486709	GAIN	chr5	40485831	40486709	2.72641	4.23799	2.84072	2.58511	33	60	11	3	28	69	12	3	Intergenic	ENSG00000171522
chr5_40482581_40482729	GAIN	chr5	40482581	40482729	6.73793	2.36378	5.05905	4.46526	8	16	0	0	7	20	0	0	Intergenic	ENSG00000171522
chr5_40430627_40431103	GAIN	chr5	40430627	40431103	3.32507	3.2983	3.96306	3.55643	29	22	3	2	25	26	3	2	Intergenic	ENSG00000171522
chr5_40483322_40484221	GAIN	chr5	40483322	40484221	3.81449	3.9561	4.33403	3.86767	23	58	4	2	20	68	4	2	Intergenic	ENSG00000171522
chr5_40680683_40681007	GAIN	chr5	40680683	40681007	2.77489	4.15246	3.35636	3.03537	75	26	5	9	65	31	5	8	intron (NM_000958, intron 1 of 2)	ENSG00000171522
chr5_40428603_40430367	GAIN	chr5	40428603	40430367	2.19984	6.33147	3.07773	2.79153	204	217	40	45	168	242	50	39	Intergenic	ENSG00000171522
chr5_40678006_40679393	GAIN	chr5	40678006	40679393	2.73734	6.17997	4.25137	3.79799	191	212	22	37	159	239	27	32	Intergenic	ENSG00000171522
chr5_40486852_40487528	GAIN	chr5	40486852	40487528	3.74826	3.6522	4.36114	3.89029	22	43	3	2	19	51	3	2	Intergenic	ENSG00000171522
chr5_40489442_40489842	GAIN	chr5	40489442	40489842	5.14448	2.93233	5.40581	4.74597	18	22	0	1	16	27	0	1	Intergenic	ENSG00000171522
chr5_40490193_40490819	GAIN	chr5	40490193	40490819	8.49524	3.83052	9.14806	7.62213	35	49	0	0	31	59	0	0	Intergenic	ENSG00000171522
chr5_40688419_40688875	GAIN	chr5	40688419	40688875	2.43499	3.0786	2.35047	2.15483	16	21	5	2	14	25	5	2	intron (NM_000958, intron 2 of 2)	ENSG00000171522
chr5_40436109_40436382	GAIN	chr5	40436109	40436382	2.87461	2.93746	3.00551	2.72933	23	14	2	3	20	17	2	3	Intergenic	ENSG00000171522
chr5_40485450_40485616	GAIN	chr5	40485450	40485616	4.71314	2.58115	4.51578	4.01764	21	10	0	1	19	12	0	1	Intergenic	ENSG00000171522
chr5_40682304_40682992	GAIN	chr5	40682304	40682992	1.65874	4.35468	1.5335	1.43617	59	35	20	7	50	40	22	6	intron (NM_000958, intron 2 of 2)	ENSG00000171522
chr5_40491517_40491909	GAIN	chr5	40491517	40491909	3.79279	3.02306	4.15641	3.71944	31	13	1	2	27	16	1	2	Intergenic	ENSG00000171522
chr5_40478979_40482298	GAIN	chr5	40478979	40482298	4.63711	6.98561	8.47193	7.1102	314	470	15	15	261	525	18	13	Intergenic	ENSG00000171522
chr9_20582075_20583713	GAIN	chr9	20582075	20583713	5.38466	5.56738	9.11398	7.59371	118	175	3	4	101	202	3	4	intron (NM_001286691, intron 2 of 10)	ENSG00000171843
chr9_20621184_20621570	GAIN	chr9	20621184	20621570	1.4995	4.25083	1.50246	1.40916	44	38	16	12	37	44	18	11	intron (NM_004529, intron 1 of 10)	ENSG00000171843
chr9_20583810_20586911	GAIN	chr9	20583810	20586911	4.72617	6.45611	7.24078	6.17286	189	343	13	6	158	384	15	5	intron (NM_001286691, intron 2 of 10)	ENSG00000171843
chr3_183553565_183555656	GAIN	chr3	183553565	183555656	2.00936	5.71783	2.25115	2.0663	94	159	33	27	78	178	40	24	intron (NM_130446, intron 1 of 6)	ENSG00000172578
chr3_183552886_183553382	GAIN	chr3	183552886	183553382	2.47453	4.15922	2.92472	2.65883	35	52	8	8	30	60	9	7	TTS (NR_046687)	ENSG00000172578
chr3_179068895_179070487	GAIN	chr3	179068895	179070487	4.61174	5.26006	6.646	5.72112	110	126	1	9	96	148	1	9	intron (NM_022470, intron 1 of 5)	ENSG00000172667
chr3_179000559_179001387	GAIN	chr3	179000559	179001387	4.50987	4.30822	6.42813	5.55657	47	67	3	2	41	78	3	2	Intergenic	ENSG00000172667
chr3_179070638_179071513	GAIN	chr3	179070638	179071513	3.07077	4.73838	4.46744	3.97724	75	73	10	7	64	84	11	6	intron (NM_022470, intron 1 of 5)	ENSG00000172667
chr3_130402589_130403751	GAIN	chr3	130402589	130403751	6.21141	5.1632	9.75761	8.06452	185	66	1	2	160	78	1	2	intron (NM_153264, intron 12 of 39)	ENSG00000172752
chr3_130398115_130398904	GAIN	chr3	130398115	130398904	6.1185	3.74318	6.59511	5.68446	74	15	0	1	65	18	0	1	intron (NM_153264, intron 10 of 39)	ENSG00000172752
chr3_130283651_130284634	GAIN	chr3	130283651	130284634	5.09594	5.72944	5.23752	4.61253	376	26	4	6	317	31	4	6	Intergenic	ENSG00000172752
chr3_130352902_130353735	GAIN	chr3	130352902	130353735	4.32803	4.69407	6.36633	5.51049	94	67	1	7	82	79	1	7	intron (NM_153264, intron 1 of 39)	ENSG00000172752
chr3_130316361_130319725	GAIN	chr3	130316361	130319725	6.15287	6.95829	11.236	9.14355	693	219	6	5	575	250	7	5	Intergenic	ENSG00000172752
chr3_130314971_130316173	GAIN	chr3	130314971	130316173	7.74254	6.11721	13.7687	10.8616	321	168	0	2	278	198	0	2	Intergenic	ENSG00000172752
chr3_130353883_130354565	GAIN	chr3	130353883	130354565	2.73675	4.40078	2.50514	2.29071	47	63	1	17	42	75	1	16	intron (NM_153264, intron 1 of 39)	ENSG00000172752
chr3_130399881_130402514	GAIN	chr3	130399881	130402514	8.44875	6.90856	16.0767	12.669	421	391	2	0	355	446	2	0	intron (NM_153264, intron 11 of 39)	ENSG00000172752
chr3_130354702_130355375	GAIN	chr3	130354702	130355375	4.55892	4.01795	6.48596	5.60114	48	47	1	3	42	56	1	3	intron (NM_153264, intron 1 of 39)	ENSG00000172752
chr3_130391775_130392731	GAIN	chr3	130391775	130392731	6.65511	5.10461	10.1199	8.31361	171	68	2	0	146	79	2	0	intron (NM_153264, intron 7 of 39)	ENSG00000172752
chr3_130403850_130406846	GAIN	chr3	130403850	130406846	5.69332	6.73418	11.8802	9.57512	359	343	5	8	302	391	6	7	intron (NM_153264, intron 13 of 39)	ENSG00000172752
chr3_130392871_130394347	GAIN	chr3	130392871	130394347	5.87646	6.49189	10.6179	8.68494	474	173	3	7	400	200	3	7	intron (NM_153264, intron 7 of 39)	ENSG00000172752
chr3_130394415_130397353	GAIN	chr3	130394415	130397353	6.64375	7.36206	12.685	10.074	415	641	6	4	347	720	7	4	intron (NM_153264, intron 8 of 39)	ENSG00000172752
chr3_130352136_130352634	GAIN	chr3	130352136	130352634	5.47808	3.19053	5.85241	5.1051	42	13	0	1	37	16	0	1	intron (NM_153264, intron 1 of 39)	ENSG00000172752
chr3_130339682_130343666	GAIN	chr3	130339682	130343666	6.20753	7.1283	13.7371	10.8522	560	399	5	7	468	453	6	6	Intergenic	ENSG00000172752
chr3_130397480_130397988	GAIN	chr3	130397480	130397988	9.06148	4.33813	11.2474	9.15141	77	54	0	0	68	65	0	0	non-coding (NR_022012, exon 9 of 42)	ENSG00000172752
chr12_39617999_39623395	GAIN	chr12	39617999	39623395	1.5004	7.80837	1.81699	1.68314	604	480	107	253	484	524	152	204	promoter-TSS (NM_005164)	ENSG00000173208
chr1_241846900_241847297	GAIN	chr1	241846900	241847297	1.90721	3.3489	1.78497	1.65553	35	12	6	6	30	14	6	6	Intergenic	ENSG00000174371
chr15_65760696_65761082	GAIN	chr15	65760696	65761082	4.0029	2.75267	4.17969	3.73946	20	14	1	1	18	17	1	1	intron (NM_005848, intron 2 of 31)	ENSG00000174485
chr15_65795614_65796090	GAIN	chr15	65795614	65796090	4.63069	3.24414	5.3954	4.73796	39	16	1	1	34	19	1	1	Intergenic	ENSG00000174485
chr15_65792398_65794143	GAIN	chr15	65792398	65794143	1.78096	6.78265	2.06141	1.8993	206	318	52	99	169	352	68	83	promoter-TSS (NM_001144823)	ENSG00000174485
chr15_65804999_65805659	GAIN	chr15	65804999	65805659	1.93599	4.1222	1.60458	1.49784	68	21	3	20	59	25	3	19	Intergenic	ENSG00000174485
chr15_65796420_65796958	GAIN	chr15	65796420	65796958	2.36344	3.59366	2.37697	2.17838	45	16	8	3	39	19	8	3	Intergenic	ENSG00000174485
chr15_65763075_65763591	GAIN	chr15	65763075	65763591	4.97903	3.5314	5.48651	4.81294	60	13	1	1	53	16	1	1	intron (NM_001320835, intron 1 of 32)	ENSG00000174485
chr15_65804083_65804690	GAIN	chr15	65804083	65804690	2.65634	3.69688	2.80978	2.55858	48	20	8	2	41	23	8	2	Intergenic	ENSG00000174485
chr15_65806999_65807489	GAIN	chr15	65806999	65807489	1.55626	3.49628	1.44477	1.35898	23	23	7	9	20	27	7	8	Intergenic	ENSG00000174485
chr3_112133810_112134821	GAIN	chr3	112133810	112134821	5.66103	4.653	9.17342	7.63788	99	64	1	2	86	76	1	2	Intergenic	ENSG00000174500
chr3_112130926_112131658	GAIN	chr3	112130926	112131658	3.9288	3.53453	4.6989	4.16828	37	27	4	0	32	32	4	0	intron (NM_001190259, intron 1 of 5)	ENSG00000174500
chr3_112132075_112132660	GAIN	chr3	112132075	112132660	3.24296	3.84028	4.28903	3.82893	45	33	5	3	39	39	5	3	intron (NM_001190259, intron 1 of 5)	ENSG00000174500
chr3_112132719_112133143	GAIN	chr3	112132719	112133143	6.08002	3.75338	7.9129	6.68434	48	34	1	0	42	40	1	0	intron (NM_001190259, intron 1 of 5)	ENSG00000174500
chr3_151199543_151203639	GAIN	chr3	151199543	151203639	1.52658	7.41971	1.6078	1.50033	671	221	85	189	539	245	117	155	intron (NM_013308, intron 1 of 2)	ENSG00000174946
chr18_14130517_14131320	GAIN	chr18	14130517	14131320	3.96716	3.52247	4.2619	3.80691	17	42	1	3	15	50	1	3	intron (NM_145287, intron 1 of 2)	ENSG00000175322
chr18_14101154_14101898	GAIN	chr18	14101154	14101898	2.72635	4.45485	2.57052	2.34911	65	54	1	18	57	64	1	17	3' UTR (NM_145287, exon 3 of 3)	ENSG00000175322
chr3_111603509_111605675	GAIN	chr3	111603509	111605675	4.41795	5.6171	5.5951	4.89893	218	106	12	1	181	120	13	1	intron (NM_198196, intron 8 of 14)	ENSG00000177494
chr3_111602649_111603365	GAIN	chr3	111602649	111603365	5.00114	4.07873	6.28765	5.45357	82	27	3	0	71	32	3	0	intron (NM_198196, intron 8 of 14)	ENSG00000177494
chr3_111595842_111596636	GAIN	chr3	111595842	111596636	4.6304	3.74472	6.3384	5.49021	47	32	2	1	41	38	2	1	promoter-TSS (NM_024508)	ENSG00000177494
chr3_111593902_111595262	GAIN	chr3	111593902	111595262	4.24507	5.47988	7.20263	6.14504	202	92	8	6	170	106	9	6	5' UTR (NM_024508, exon 2 of 2)	ENSG00000177494
chr3_111592868_111593788	GAIN	chr3	111592868	111593788	6.05358	4.48537	9.17141	7.63723	88	57	0	2	78	68	0	2	3' UTR (NM_024508, exon 2 of 2)	ENSG00000177494
chr3_111612747_111613049	GAIN	chr3	111612747	111613049	3.56699	2.40459	3.18705	2.89017	17	8	0	2	15	10	0	2	intron (NM_198196, intron 9 of 14)	ENSG00000177494
chr3_111596755_111597151	GAIN	chr3	111596755	111597151	6.91231	4.47762	9.42706	7.82554	111	41	0	1	98	49	0	1	intron (NM_198196, intron 6 of 14)	ENSG00000177494
chr3_111591829_111592070	GAIN	chr3	111591829	111592070	2.78372	2.62658	2.62149	2.39382	18	10	2	2	16	12	2	2	TTS (NM_024508)	ENSG00000177494
chr10_96131390_96131821	GAIN	chr10	96131390	96131821	2.57032	3.14677	2.74204	2.49984	25	17	4	3	22	20	4	3	intron (NM_001330734, intron 1 of 6)	ENSG00000177853
chr10_96146624_96147440	GAIN	chr10	96146624	96147440	2.70141	3.93601	3.15996	2.86576	62	22	7	5	53	26	7	5	intron (NM_001330737, intron 4 of 6)	ENSG00000177853
chr10_96151178_96151729	GAIN	chr10	96151178	96151729	3.64989	3.7029	3.60612	3.2515	63	16	0	6	56	20	0	6	5' UTR (NM_014803, exon 4 of 6)	ENSG00000177853
chr10_96129529_96131288	GAIN	chr10	96129529	96131288	1.42459	6.82623	1.5024	1.40913	288	240	47	150	236	268	62	125	promoter-TSS (NM_001330734)	ENSG00000177853
chr10_96152512_96154680	GAIN	chr10	96152512	96154680	5.12559	6.54736	8.81486	7.36461	470	187	11	5	389	212	13	5	intron (NM_014803, intron 4 of 5)	ENSG00000177853
chr8_143952053_143952723	GAIN	chr8	143952053	143952723	1.9145	4.37157	2.05381	1.89236	65	37	7	20	56	43	8	18	intron (NM_000445, intron 2 of 32)	ENSG00000178209
chr6_32691063_32691522	GAIN	chr6	32691063	32691522	3.10739	3.35618	3.4782	3.14184	20	30	3	3	18	35	3	3	Intergenic	ENSG00000179344
chr6_32688417_32690993	GAIN	chr6	32688417	32690993	2.68025	6.40636	3.37866	3.05452	329	174	44	20	268	194	55	18	Intergenic	ENSG00000179344
chr6_32665250_32669786	GAIN	chr6	32665250	32669786	2.70543	7.81941	2.8379	2.58269	507	751	112	39	405	809	154	33	promoter-TSS (NM_001243961)	ENSG00000179344
chr16_10879574_10880660	GAIN	chr16	10879574	10880660	3.13049	4.48713	4.63547	4.11679	74	53	7	7	63	62	8	7	intron (NR_104444, intron 1 of 17)	ENSG00000179583
chr16_10880771_10881418	GAIN	chr16	10880771	10881418	1.96618	3.50397	1.95688	1.80694	21	28	6	7	18	33	6	7	intron (NR_104444, intron 1 of 17)	ENSG00000179583
chr16_10868299_10868695	GAIN	chr16	10868299	10868695	2.10508	3.82289	1.76096	1.63509	62	11	11	4	53	13	12	4	Intergenic	ENSG00000179583
chr10_70605195_70606237	GAIN	chr10	70605195	70606237	2.95927	4.73754	4.03605	3.61884	116	43	8	11	99	50	9	10	Intergenic	ENSG00000180644
chr10_70601063_70602797	GAIN	chr10	70601063	70602797	1.35876	6.0554	1.5219	1.42585	192	118	47	63	158	132	59	54	intron (NM_001083116, intron 1 of 2)	ENSG00000180644
chr10_70602939_70604998	GAIN	chr10	70602939	70604998	1.94101	6.98385	2.4153	2.21186	515	190	65	92	416	211	86	77	Intergenic	ENSG00000180644
chr10_70232819_70232993	GAIN	chr10	70232819	70232993	2.20725	2.68265	1.91013	1.76614	20	8	2	4	18	10	2	4	intron (NM_021129, intron 1 of 10)	ENSG00000180817
chr15_88623212_88623414	GAIN	chr15	88623212	88623414	2.7866	2.91589	2.77795	2.53087	20	15	4	1	17	18	4	1	intron (NM_022767, intron 1 of 3)	ENSG00000181026
chr15_88621621_88623062	GAIN	chr15	88621621	88623062	2.34837	6.34104	3.45541	3.12191	221	215	29	54	183	241	36	47	intron (NM_022767, intron 1 of 3)	ENSG00000181026
chr15_88623481_88624035	GAIN	chr15	88623481	88624035	2.87111	4.22262	3.5816	3.23087	45	52	9	4	39	60	10	4	intron (NM_022767, intron 1 of 3)	ENSG00000181026
chr3_18425498_18425664	GAIN	chr3	18425498	18425664	7.21636	2.71866	6.36649	5.51049	23	13	0	0	21	16	0	0	promoter-TSS (NM_001195470)	ENSG00000182568
chr3_18442601_18444670	GAIN	chr3	18442601	18444670	1.9058	6.88762	2.16196	1.98764	303	301	83	52	245	330	110	44	intron (NM_001322874, intron 1 of 10)	ENSG00000182568
chr3_18742067_18742740	GAIN	chr3	18742067	18742740	3.30248	4.40572	4.86211	4.30322	62	57	5	7	53	66	5	7	Intergenic	ENSG00000182568
chr3_18659719_18660386	GAIN	chr3	18659719	18660386	3.91807	3.81763	4.7759	4.23103	43	36	5	0	37	42	5	0	Intergenic	ENSG00000182568
chr3_18674351_18675029	GAIN	chr3	18674351	18675029	4.55108	3.18828	5.42895	4.76515	28	22	1	1	25	26	1	1	Intergenic	ENSG00000182568
chr3_18743260_18744896	GAIN	chr3	18743260	18744896	2.22727	5.95038	2.97265	2.70093	247	102	30	36	204	115	37	31	Intergenic	ENSG00000182568
chr3_18555732_18560617	GAIN	chr3	18555732	18560617	3.66988	7.32037	5.27989	4.64659	478	503	45	19	387	552	58	17	Intergenic	ENSG00000182568
chr3_18757595_18758053	GAIN	chr3	18757595	18758053	3.15934	3.20521	3.25957	2.95201	26	20	5	0	22	24	5	0	Intergenic	ENSG00000182568
chr3_18778256_18779085	GAIN	chr3	18778256	18779085	3.40805	4.44575	4.44498	3.95829	76	50	9	2	65	58	10	2	Intergenic	ENSG00000182568
chr3_18676167_18680530	GAIN	chr3	18676167	18680530	4.68078	7.5249	6.51354	5.62149	500	659	30	8	406	723	38	7	Intergenic	ENSG00000182568
chr3_18714513_18720103	GAIN	chr3	18714513	18720103	3.30887	8.26915	4.52383	4.02363	821	1021	97	51	653	1099	135	43	Intergenic	ENSG00000182568
chr3_18740060_18741937	GAIN	chr3	18740060	18741937	1.71151	5.79055	2.14699	1.97402	165	109	32	46	137	123	39	40	Intergenic	ENSG00000182568
chr3_18772882_18773818	GAIN	chr3	18772882	18773818	4.30964	4.10204	5.68652	4.97225	83	26	3	2	72	31	3	2	Intergenic	ENSG00000182568
chr3_18667757_18673041	GAIN	chr3	18667757	18673041	5.14986	7.76893	10.1018	8.30515	769	677	22	13	625	748	28	12	Intergenic	ENSG00000182568
chr3_18673220_18673630	GAIN	chr3	18673220	18673630	5.58028	3.30748	6.39264	5.52818	41	18	1	0	36	22	1	0	Intergenic	ENSG00000182568
chr3_18711163_18714402	GAIN	chr3	18711163	18714402	3.33355	7.38131	4.22488	3.77725	538	480	60	20	433	524	79	17	Intergenic	ENSG00000182568
chr3_18673743_18674203	GAIN	chr3	18673743	18674203	3.97959	3.17192	4.61297	4.09722	34	16	1	2	30	19	1	2	Intergenic	ENSG00000182568
chr3_18680796_18681560	GAIN	chr3	18680796	18681560	4.60237	4.09152	5.90566	5.14508	32	63	2	2	28	74	2	2	Intergenic	ENSG00000182568
chr3_18445404_18447391	GAIN	chr3	18445404	18447391	2.33831	6.18756	3.32262	3.00641	223	175	38	32	184	196	47	28	promoter-TSS (NM_001322872)	ENSG00000182568
chr3_18709760_18711050	GAIN	chr3	18709760	18711050	3.57037	4.95059	5.31784	4.67668	72	103	6	9	62	119	7	8	Intergenic	ENSG00000182568
chr3_18675082_18675973	GAIN	chr3	18675082	18675973	4.75708	4.55884	6.69253	5.75686	81	64	5	0	69	74	5	0	Intergenic	ENSG00000182568
chr3_18647685_18653342	GAIN	chr3	18647685	18653342	5.15137	8.25069	9.3952	7.80263	990	1008	31	16	798	1102	40	14	Intergenic	ENSG00000182568
chr3_18423909_18425075	GAIN	chr3	18423909	18425075	1.79739	5.24138	2.05163	1.89051	104	80	29	19	87	91	34	17	5' UTR (NM_001195470, exon 1 of 12)	ENSG00000182568
chr3_18682571_18682877	GAIN	chr3	18682571	18682877	4.84046	2.70831	4.84935	4.29311	21	13	1	0	19	16	1	0	Intergenic	ENSG00000182568
chr3_18681732_18682255	GAIN	chr3	18681732	18682255	3.92651	3.49286	5.06596	4.47087	38	25	2	2	33	30	2	2	Intergenic	ENSG00000182568
chr3_18237866_18238254	GAIN	chr3	18237866	18238254	2.52396	3.75785	2.096	1.92955	47	22	11	0	40	26	11	0	intron (NM_001257177, intron 4 of 4)	ENSG00000182568
chr14_105072393_105073086	GAIN	chr14	105072393	105073086	1.98146	4.19247	1.86421	1.72579	75	20	6	17	65	24	6	16	Intergenic	ENSG00000183484
chr14_105068572_105072089	GAIN	chr14	105068572	105072089	3.72075	7.04424	7.12399	6.08427	556	304	25	33	455	340	31	29	Intergenic	ENSG00000183484
chr3_32950442_32954513	GAIN	chr3	32950442	32954513	3.92002	6.79566	4.55169	4.04736	613	160	31	8	497	179	38	7	intron (NM_005508, intron 1 of 1)	ENSG00000183813
chr3_32996797_32999191	GAIN	chr3	32996797	32999191	4.44572	6.07042	6.39684	5.53114	397	83	9	10	331	96	10	9	intron (NM_001079811, intron 15 of 15)	ENSG00000183813
chr3_32947969_32948807	GAIN	chr3	32947969	32948807	3.13358	5.02555	3.0696	2.78462	186	25	14	6	155	29	16	6	Intergenic	ENSG00000183813
chr3_32993167_32994083	GAIN	chr3	32993167	32994083	5.69898	4.71564	7.2233	6.16098	147	36	3	0	125	42	3	0	Intergenic	ENSG00000183813
chr3_32999298_33000228	GAIN	chr3	32999298	33000228	5.04211	5.92127	4.19777	3.75452	436	25	10	1	361	29	11	1	intron (NM_001079811, intron 15 of 15)	ENSG00000183813
chr3_32996002_32996343	GAIN	chr3	32996002	32996343	5.20561	3.72329	5.11145	4.5088	79	9	1	1	69	11	1	1	TTS (NM_001135602)	ENSG00000183813
chr3_32990955_32993059	GAIN	chr3	32990955	32993059	5.03367	6.78086	8.44963	7.09437	587	197	13	7	483	223	15	6	Intergenic	ENSG00000183813
chr3_32959062_32960713	GAIN	chr3	32959062	32960713	4.8941	6.08953	5.71924	4.99907	455	53	9	5	378	61	10	5	Intergenic	ENSG00000183813
chrX_124345568_124347190	GAIN	chrX	124345568	124347190	2.37895	5.82403	2.99778	2.72239	255	78	23	34	211	89	28	30	promoter-TSS (NM_002351)	ENSG00000183918
chrX_124343743_124344844	GAIN	chrX	124343743	124344844	3.12272	4.40389	3.95198	3.5468	87	38	3	11	75	45	3	10	Intergenic	ENSG00000183918
chrX_124341287_124342117	GAIN	chrX	124341287	124342117	3.92104	3.99314	4.9508	4.37688	77	22	3	3	67	26	3	3	Intergenic	ENSG00000183918
chrX_124347753_124348686	GAIN	chrX	124347753	124348686	3.86526	4.59439	5.68343	4.9702	85	61	2	8	74	72	2	8	intron (NM_001114937, intron 1 of 3)	ENSG00000183918
chrX_124345065_124345448	GAIN	chrX	124345065	124345448	3.50054	2.80503	3.65959	3.29689	22	13	1	2	20	16	1	2	Intergenic	ENSG00000183918
chr15_63156754_63157440	GAIN	chr15	63156754	63157440	2.07558	4.88716	2.60884	2.38246	100	54	13	22	85	62	15	20	intron (NM_015920, intron 1 of 3)	ENSG00000185088
chr6_27794811_27795427	GAIN	chr6	27794811	27795427	2.21793	4.50477	2.00015	1.84516	112	16	13	11	95	19	14	10	Intergenic	ENSG00000185130
chr6_32601952_32602346	GAIN	chr6	32601952	32602346	3.26406	3.25541	3.78362	3.40295	24	24	3	2	21	28	3	2	Intergenic	ENSG00000196126
chr6_32602479_32603760	GAIN	chr6	32602479	32603760	2.75073	5.66218	3.81789	3.43297	139	141	24	14	116	159	29	13	Intergenic	ENSG00000196126
chr6_32592763_32593868	GAIN	chr6	32592763	32593868	3.06734	4.43806	2.8117	2.56014	34	76	12	1	29	87	13	1	Intergenic	ENSG00000196126
chr6_32587436_32591252	GAIN	chr6	32587436	32591252	1.89147	7.25672	1.49293	1.40075	280	473	127	32	225	511	172	27	intron (NM_002124, intron 1 of 5)	ENSG00000196126
chr6_32586446_32586683	GAIN	chr6	32586446	32586683	2.61782	3.49349	3.00795	2.73139	37	20	5	4	32	24	5	4	intron (NM_002124, intron 1 of 5)	ENSG00000196126
chr6_32603993_32611998	GAIN	chr6	32603993	32611998	2.3234	9.05762	3.33075	3.01331	1236	1644	198	308	970	1750	301	243	Intergenic	ENSG00000196126
chr7_150754187_150754639	GAIN	chr7	150754187	150754639	4.67251	4.19263	5.50113	4.82394	34	68	4	0	29	79	4	0	Intergenic	ENSG00000196329
chr7_150753413_150754079	GAIN	chr7	150753413	150754079	4.4163	5.19979	6.68929	5.75475	159	80	8	2	134	92	9	2	Intergenic	ENSG00000196329
chr7_150731508_150735932	GAIN	chr7	150731508	150735932	3.81417	7.54626	5.27515	4.64269	547	607	49	18	441	663	64	16	intron (NM_001199577, intron 3 of 5)	ENSG00000196329
chr7_150754861_150756091	GAIN	chr7	150754861	150756091	3.63392	5.03338	3.87411	3.48226	73	111	13	1	62	126	14	1	Intergenic	ENSG00000196329
chr7_150737131_150739284	GAIN	chr7	150737131	150739284	2.11626	6.88253	2.58124	2.35851	326	300	74	47	264	330	98	40	intron (NM_001303630, intron 3 of 4)	ENSG00000196329
chr7_150736542_150737004	GAIN	chr7	150736542	150737004	2.02324	3.87299	2.03135	1.87277	42	27	12	4	36	31	13	4	promoter-TSS (NM_018384)	ENSG00000196329
chr6_32621831_32625885	GAIN	chr6	32621831	32625885	1.49316	8.0684	1.70515	1.58507	671	608	110	334	537	662	158	267	Intergenic	ENSG00000196735
chr6_32634221_32638187	GAIN	chr6	32634221	32638187	3.55944	7.88152	4.75283	4.21341	703	744	70	27	562	807	94	23	Intergenic	ENSG00000196735
chr6_32639397_32640640	GAIN	chr6	32639397	32640640	2.34131	5.34276	2.47042	2.2603	92	115	28	9	77	129	33	8	intron (NM_002122, intron 1 of 4)	ENSG00000196735
chr6_32615943_32616695	GAIN	chr6	32615943	32616695	2.04676	4.23931	2.17001	1.99489	75	23	10	12	64	27	11	11	Intergenic	ENSG00000196735
chr6_32621025_32621704	GAIN	chr6	32621025	32621704	1.99723	4.63516	1.72168	1.59977	120	17	11	20	102	20	12	18	Intergenic	ENSG00000196735
chr6_32626230_32628339	GAIN	chr6	32626230	32628339	2.67163	6.10242	2.95316	2.6835	242	155	40	11	198	173	49	10	Intergenic	ENSG00000196735
chr6_32628389_32628856	GAIN	chr6	32628389	32628856	3.76722	3.37312	4.5229	4.02306	24	30	2	2	21	36	2	2	Intergenic	ENSG00000196735
chr6_32638368_32639225	GAIN	chr6	32638368	32639225	3.36586	5.03144	4.44867	3.9617	72	109	12	5	61	124	13	5	intron (NM_002122, intron 1 of 4)	ENSG00000196735
chr1_209648139_209648362	GAIN	chr1	209648139	209648362	3.16258	2.93343	3.1434	2.85132	22	15	4	0	19	18	4	0	intron (NM_001017402, intron 2 of 21)	ENSG00000196878
chr1_209652596_209653008	GAIN	chr1	209652596	209653008	2.65654	3.22135	2.78642	2.53793	31	15	5	2	27	18	5	2	promoter-TSS (NM_000228)	ENSG00000196878
chr1_209648471_209652155	GAIN	chr1	209648471	209652155	3.62256	6.94527	4.34479	3.87652	323	414	40	10	263	455	50	9	intron (NM_001017402, intron 1 of 21)	ENSG00000196878
chr1_228459397_228459906	GAIN	chr1	228459397	228459906	3.23013	3.18594	3.60895	3.25369	24	22	1	4	21	27	1	4	Intergenic	ENSG00000196890
chr2_196915203_196915688	GAIN	chr2	196915203	196915688	1.78172	3.7906	1.61505	1.50646	42	21	13	4	36	24	14	4	intron (NM_024989, intron 3 of 26)	ENSG00000197121
chr2_196988673_196989039	GAIN	chr2	196988673	196989039	5.57851	4.07931	8.12242	6.84183	62	43	1	1	54	51	1	1	3' UTR (NM_001195144, exon 28 of 28)	ENSG00000197121
chr2_197042729_197043863	GAIN	chr2	197042729	197043863	5.50683	4.91281	9.23405	7.68569	94	95	2	2	81	111	2	2	intron (NM_001195144, intron 16 of 27)	ENSG00000197121
chr2_196961250_196961526	GAIN	chr2	196961250	196961526	3.60449	2.8995	3.75336	3.37781	28	11	2	1	25	13	2	1	Intergenic	ENSG00000197121
chr2_196928726_196929193	GAIN	chr2	196928726	196929193	2.68599	4.19126	2.53963	2.32157	81	22	12	2	68	26	13	2	Intergenic	ENSG00000197121
chr2_197037575_197038385	GAIN	chr2	197037575	197038385	3.43746	4.58843	4.76293	4.22103	72	65	9	3	61	75	10	3	intron (NM_001195144, intron 16 of 27)	ENSG00000197121
chr2_196987948_196988528	GAIN	chr2	196987948	196988528	3.51912	3.94507	3.55364	3.2072	29	51	7	0	25	59	7	0	3' UTR (NM_001195144, exon 28 of 28)	ENSG00000197121
chr2_196961646_196962542	GAIN	chr2	196961646	196962542	4.09878	4.55889	6.44073	5.56706	69	70	4	4	60	82	4	4	Intergenic	ENSG00000197121
chr2_197038541_197039020	GAIN	chr2	197038541	197039020	3.34081	3.29991	3.77198	3.39373	20	29	2	3	18	35	2	3	intron (NM_001195144, intron 16 of 27)	ENSG00000197121
chr2_196962831_196963614	GAIN	chr2	196962831	196963614	3.48739	3.64883	4.57354	4.06512	37	31	3	3	32	37	3	3	Intergenic	ENSG00000197121
chr2_196925542_196926684	GAIN	chr2	196925542	196926684	1.67479	6.1166	1.80413	1.67205	228	123	56	36	186	137	71	31	intron (NM_001321099, intron 1 of 27)	ENSG00000197121
chr2_197042137_197042661	GAIN	chr2	197042137	197042661	5.58141	3.28137	6.41284	5.54367	40	18	0	1	36	22	0	1	intron (NM_001195144, intron 16 of 27)	ENSG00000197121
chr16_81810720_81812438	GAIN	chr16	81810720	81812438	3.42429	5.86085	4.14723	3.71173	109	217	6	27	93	249	7	24	intron (NM_002661, intron 2 of 32)	ENSG00000197943
chr16_81810155_81810617	GAIN	chr16	81810155	81810617	2.15843	3.59624	2.31728	2.12465	32	25	4	9	28	30	4	9	intron (NM_002661, intron 2 of 32)	ENSG00000197943
chr16_81808970_81809212	GAIN	chr16	81808970	81809212	1.46541	4.57416	1.39391	1.31452	84	28	18	19	71	32	20	17	intron (NM_002661, intron 2 of 32)	ENSG00000197943
chrX_81564987_81565140	GAIN	chrX	81564987	81565140	6.04991	1.88145	3.96097	3.55479	6	9	0	0	5	11	0	0	Intergenic	ENSG00000198157
chr18_58633444_58634784	GAIN	chr18	58633444	58634784	3.76837	5.15052	5.51997	4.83859	109	104	3	13	94	121	3	12	Intergenic	ENSG00000198796
chr18_58634897_58635240	GAIN	chr18	58634897	58635240	7.26188	2.76318	6.45933	5.58054	18	18	0	0	16	22	0	0	Intergenic	ENSG00000198796
chr22_41828104_41828557	GAIN	chr22	41828104	41828557	2.05327	3.84122	2.13494	1.96365	52	19	9	7	45	22	10	7	Intergenic	ENSG00000198911
chr6_33029151_33031854	GAIN	chr6	33029151	33031854	3.85843	8.00227	5.25019	4.62264	926	722	65	22	738	784	87	19	Intergenic	ENSG00000204252
chr6_33033077_33033512	GAIN	chr6	33033077	33033512	4.68062	3.7517	5.72313	5.00098	66	19	1	2	58	23	1	2	Intergenic	ENSG00000204252
chr6_33027910_33028968	GAIN	chr6	33027910	33028968	3.77642	5.78343	5.37809	4.72359	221	128	17	5	183	145	20	5	Intergenic	ENSG00000204252
chr6_33017379_33021021	GAIN	chr6	33017379	33021021	2.62325	6.4808	2.53934	2.32132	508	69	43	30	412	78	54	26	Intergenic	ENSG00000204252
chr6_33032107_33032494	GAIN	chr6	33032107	33032494	4.9934	3.57407	6.14286	5.33831	50	22	2	0	43	26	2	0	Intergenic	ENSG00000204252
chr6_33008299_33010899	GAIN	chr6	33008299	33010899	3.47821	6.66651	4.67277	4.14705	423	226	35	12	344	251	43	11	promoter-TSS (NM_002119).7	ENSG00000204252
chr6_33032691_33032871	GAIN	chr6	33032691	33032871	3.16795	3.2028	3.1389	2.84715	34	14	5	0	29	17	5	0	Intergenic	ENSG00000204252
chr6_32951802_32954815	GAIN	chr6	32951802	32954815	2.45527	7.07283	2.51066	2.29572	519	272	83	25	416	298	110	21	promoter-TSS (NM_006120)	ENSG00000204257
chr6_32435719_32441201	GAIN	chr6	32435719	32441201	2.92837	8.72196	3.59268	3.24017	1197	1297	166	78	938	1382	242	64	Intergenic	ENSG00000204287
chr6_32442127_32442319	GAIN	chr6	32442127	32442319	2.21646	2.51948	1.87638	1.73687	13	10	3	2	11	12	3	2	intron (NM_019111, intron 1 of 4).6	ENSG00000204287
chr6_32471412_32471831	GAIN	chr6	32471412	32471831	1.69873	3.66052	1.68174	1.56519	27	27	7	10	23	32	7	9	Intergenic	ENSG00000204287
chr6_32471992_32472508	GAIN	chr6	32471992	32472508	2.07999	4.23268	2.14486	1.9724	76	22	12	9	65	26	13	8	Intergenic	ENSG00000204287
chr6_32434768_32435136	GAIN	chr6	32434768	32435136	3.3236	4.72702	2.34995	2.15439	152	19	14	0	127	22	15	0	Intergenic	ENSG00000204287
chr6_32472683_32474926	GAIN	chr6	32472683	32474926	3.02116	7.33234	4.18106	3.74052	635	364	64	33	510	399	85	28	Intergenic	ENSG00000204287
chr6_32482938_32483145	GAIN	chr6	32482938	32483145	3.2669	3.437	3.61656	3.25995	47	14	2	4	41	17	2	4	Intergenic	ENSG00000204287
chr6_33077095_33077352	GAIN	chr6	33077095	33077352	3.60979	2.9252	3.70789	3.33881	26	13	3	0	23	16	3	0	intron (NM_002121, intron 1 of 5)	ENSG00000223865
chr6_33078073_33078606	GAIN	chr6	33078073	33078606	1.97181	3.99409	2.01588	1.85925	45	30	13	5	38	35	14	5	intron (NM_002121, intron 1 of 5)	ENSG00000223865
chr6_33077415_33077839	GAIN	chr6	33077415	33077839	2.94804	4.16771	3.76042	3.38419	44	50	8	4	38	58	8	4	intron (NM_002121, intron 1 of 5)	ENSG00000223865
chr6_33078899_33079312	GAIN	chr6	33078899	33079312	1.7186	4.27239	1.71861	1.59695	47	40	17	8	40	46	19	7	intron (NM_002121, intron 1 of 5)	ENSG00000231389
chr6_33057041_33057389	GAIN	chr6	33057041	33057389	1.81413	3.35878	1.54918	1.44965	27	17	10	2	23	20	10	2	Intergenic	ENSG00000231389
chr6_33071923_33076917	GAIN	chr6	33071923	33076917	2.40924	8.13224	3.22316	2.92119	926	687	138	99	732	741	197	81	promoter-TSS (NM_033554).8	ENSG00000231389
chr6_33057529_33058014	GAIN	chr6	33057529	33058014	3.4655	4.02172	4.81748	4.26692	55	37	5	3	47	43	5	3	Intergenic	ENSG00000231389
chr21_25508325_25509440	GAIN	chr21	25508325	25509440	5.05676	4.1629	5.37883	4.72405	23	75	3	0	20	87	3	0	Intergenic	ENSG00000234883
chr21_25565333_25565540	GAIN	chr21	25565333	25565540	3.03054	2.78511	3.01691	2.73928	16	16	1	3	14	19	1	3	intron (NR_001458, intron 1 of 2)	ENSG00000234883
chr3_195659233_195659600	GAIN	chr3	195659233	195659600	2.49665	3.7733	2.35335	2.15753	64	11	7	5	55	13	7	5	intron (NR_003265, intron 1 of 14)	ENSG00000242086
chr3_195658673_195659123	GAIN	chr3	195658673	195659123	1.89833	3.81654	2.04919	1.88836	39	26	9	8	34	30	10	7	intron (NR_003265, intron 1 of 14)	ENSG00000242086
chr3_195668439_195670292	GAIN	chr3	195668439	195670292	5.52743	5.92728	9.98381	8.22695	259	153	6	2	218	175	7	2	intron (NR_003265, intron 7 of 14)	ENSG00000242086
chr6_32939853_32940079	GAIN	chr6	32939853	32940079	1.82906	2.80941	1.57907	1.47536	16	12	4	4	14	14	4	4	intron (NM_002118, intron 1 of 5).2	ENSG00000242574
chr6_32940145_32942558	GAIN	chr6	32940145	32942558	1.35387	7.00917	1.44267	1.35716	318	280	104	96	257	307	141	80	promoter-TSS (NM_002118).2	ENSG00000242574
chr19_35611991_35612669	GAIN	chr19	35611991	35612669	2.45359	4.31425	3.09985	2.8116	64	41	6	13	55	48	6	12	promoter-TSS (NM_015302)	ENSG00000249115
chr7_106661341_106661713	GAIN	chr7	106661341	106661713	2.26414	4.61717	1.75689	1.63139	133	11	8	19	113	13	9	17	promoter-TSS (NM_175884)	ENSG00000253276
chr7_106735570_106737367	GAIN	chr7	106735570	106737367	2.64079	5.68407	2.45388	2.24577	297	32	16	30	247	37	19	27	Intergenic	ENSG00000253276
chr6_111803610_111803901	GAIN	chr6	111803610	111803901	2.85882	2.69601	2.70466	2.46708	20	10	3	1	18	12	3	1	intron (NM_002037, intron 2 of 13)	ENSG00000010810
chr6_111804329_111805678	GAIN	chr6	111804329	111805678	2.81382	5.53765	4.04351	3.62471	195	83	19	16	162	95	22	14	intron (NM_002037, intron 2 of 13)	ENSG00000010810
chr15_55830069_55830765	GAIN	chr15	55830069	55830765	2.40308	4.4507	2.80665	2.5559	76	40	14	6	64	46	15	6	intron (NM_198400, intron 21 of 21)	ENSG00000069869
chr2_143085335_143085767	GAIN	chr2	143085335	143085767	2.9435	3.61431	3.41318	3.08473	43	22	6	2	37	26	6	2	Intergenic	ENSG00000075884
chr20_24772977_24773693	GAIN	chr20	24772977	24773693	2.27509	4.54881	1.60331	1.49678	102	26	21	1	85	30	23	1	Intergenic	ENSG00000077984
chr20_24773889_24774685	GAIN	chr20	24773889	24774685	2.88895	4.68079	2.62494	2.3966	56	78	16	1	47	88	17	1	Intergenic	ENSG00000077984
chr16_74627518_74628115	GAIN	chr16	74627518	74628115	3.54101	3.46051	4.08252	3.65785	21	35	2	3	19	42	2	3	intron (NM_018124, intron 11 of 12)	ENSG00000090863
chr20_3995258_3995652	GAIN	chr20	3995258	3995652	2.14519	4.1194	2.44223	2.23566	63	26	9	10	54	30	10	9	intron (NM_001134338, intron 1 of 6)	ENSG00000101236
chr12_108690021_108690550	GAIN	chr12	108690021	108690550	1.91482	3.60748	1.87206	1.73286	26	28	4	11	23	33	4	10	intron (NM_001105237, intron 2 of 10)	ENSG00000110880
chr5_157221144_157222502	GAIN	chr5	157221144	157222502	2.44597	4.75079	2.41836	2.21414	132	26	7	20	113	31	8	18	intron (NM_005546, intron 5 of 16)	ENSG00000113263
chr5_157222712_157223737	GAIN	chr5	157222712	157223737	2.39222	5.43421	2.56153	2.34136	210	47	13	32	176	54	15	29	intron (NM_005546, intron 6 of 16)	ENSG00000113263
chr5_157219219_157220746	GAIN	chr5	157219219	157220746	2.85657	6.03825	2.96106	2.69076	380	51	25	24	313	58	30	21	intron (NM_005546, intron 5 of 16)	ENSG00000113263
chr3_70621848_70622204	GAIN	chr3	70621848	70622204	7.18087	2.69835	6.27554	5.44303	17	17	0	0	15	21	0	0	Intergenic	ENSG00000114861
chr2_190843750_190844903	GAIN	chr2	190843750	190844903	5.54055	4.92907	9.26527	7.71049	134	69	2	2	115	81	2	2	Intergenic	ENSG00000115419
chr2_64982137_64982730	GAIN	chr2	64982137	64982730	2.78807	5.21927	2.481	2.26976	198	34	22	5	164	39	25	5	Intergenic	ENSG00000115902
chr2_39158409_39158935	GAIN	chr2	39158409	39158935	2.42705	3.65117	2.14529	1.9727	54	12	9	2	46	14	9	2	Intergenic	ENSG00000115904
chr2_39141333_39144053	GAIN	chr2	39141333	39144053	1.72642	7.45904	2.1461	1.97334	561	344	70	189	453	380	96	155	Intergenic	ENSG00000115904
chr2_68387710_68388253	GAIN	chr2	68387710	68388253	2.35702	4.21287	2.92637	2.66022	64	33	9	9	55	39	10	8	intron (NM_002664, intron 5 of 8)	ENSG00000115956
chr2_68388344_68388532	GAIN	chr2	68388344	68388532	1.82843	2.91734	1.57365	1.47063	22	10	3	6	19	12	3	6	exon (NM_002664, exon 6 of 9)	ENSG00000115956
chr20_48784422_48784845	GAIN	chr20	48784422	48784845	2.64805	2.94143	2.36106	2.16413	24	13	0	6	22	16	0	6	intron (NM_020820, intron 1 of 39)	ENSG00000124126
chrX_136710384_136710945	GAIN	chrX	136710384	136710945	5.79873	3.50454	7.1699	6.11886	39	28	1	0	34	33	1	0	intron (NM_004840, intron 7 of 21)	ENSG00000129675
chr12_76035371_76035800	GAIN	chr12	76035371	76035800	3.06828	3.08229	3.40708	3.07934	24	18	2	3	21	22	2	3	Intergenic	ENSG00000139289
chr12_75945338_75945600	GAIN	chr12	75945338	75945600	2.03582	2.81378	1.63611	1.52456	22	8	6	1	19	10	6	1	Intergenic	ENSG00000139289
chr12_76034876_76035180	GAIN	chr12	76034876	76035180	4.20891	2.90775	4.58555	4.07475	26	14	1	1	23	17	1	1	Intergenic	ENSG00000139289
chr17_76234603_76235395	GAIN	chr17	76234603	76235395	1.58005	4.80553	1.5038	1.41032	40	79	18	23	34	90	21	21	intron (NM_052916, intron 1 of 18)	ENSG00000141576
chr17_76233143_76234506	GAIN	chr17	76233143	76234506	3.07912	5.55709	3.98861	3.57813	89	167	9	23	76	191	10	21	intron (NM_052916, intron 1 of 18)	ENSG00000141576
chr5_76548077_76548528	GAIN	chr5	76548077	76548528	1.79203	3.86535	1.74014	1.61624	29	34	12	6	25	39	13	6	intron (NM_001285460, intron 1 of 34)	ENSG00000145703
chr5_76268736_76270919	GAIN	chr5	76268736	76270919	2.15084	6.32837	1.93201	1.78513	355	109	61	18	287	121	77	16	intron (NM_014979, intron 4 of 12)	ENSG00000145703
chr8_41507853_41508046	GAIN	chr8	41507853	41508046	2.78984	2.34415	2.18921	2.0117	17	5	3	0	15	6	3	0	intron (NM_001002296, intron 4 of 4)	ENSG00000147533
chr8_41505642_41505857	GAIN	chr8	41505642	41505857	3.69154	3.30328	4.51376	4.01609	31	22	2	2	27	26	2	2	intron (NM_001002296, intron 2 of 4)	ENSG00000147533
chr10_33134235_33134434	GAIN	chr10	33134235	33134434	3.01268	2.08753	2.30641	2.1151	11	6	2	0	10	7	2	0	Intergenic	ENSG00000150093
chr10_33133475_33134125	GAIN	chr10	33133475	33134125	3.83849	3.47016	4.15569	3.71888	22	35	4	0	19	41	4	0	Intergenic	ENSG00000150093
chr10_33143127_33143294	GAIN	chr10	33143127	33143294	3.87651	2.65828	3.91471	3.51596	18	13	1	1	16	16	1	1	Intergenic	ENSG00000150093
chr10_33134580_33135099	GAIN	chr10	33134580	33135099	3.63633	3.79912	4.58495	4.07442	31	43	4	2	27	50	4	2	Intergenic	ENSG00000150093
chr10_32958520_32959172	GAIN	chr10	32958520	32959172	2.14136	5.47519	2.53321	2.31594	160	80	30	17	133	91	36	15	promoter-TSS (NM_133376)	ENSG00000150093
chr3_111546709_111547126	GAIN	chr3	111546709	111547126	1.75027	3.4674	1.58962	1.48443	17	28	7	7	15	33	7	7	intron (NM_198196, intron 2 of 14)	ENSG00000153283
chr3_111548856_111549030	GAIN	chr3	111548856	111549030	1.63738	2.96755	1.37923	1.30141	14	16	5	5	12	19	5	5	intron (NM_198196, intron 2 of 14)	ENSG00000153283
chr19_13150467_13150808	GAIN	chr19	13150467	13150808	1.81557	2.93511	1.61255	1.5044	17	14	4	5	15	17	4	5	promoter-TSS (NM_003765)	ENSG00000160888
chr15_63188243_63188487	GAIN	chr15	63188243	63188487	3.32393	3.50621	4.03091	3.61406	44	19	3	3	38	23	3	3	Intergenic	ENSG00000166128
chr15_63177760_63178083	GAIN	chr15	63177760	63178083	1.93745	2.37008	1.45001	1.36358	11	8	4	1	10	10	4	1	Intergenic	ENSG00000166128
chr15_63176362_63177438	GAIN	chr15	63176362	63177438	2.10749	3.98871	2.39588	2.19451	48	30	6	12	41	35	6	11	Intergenic	ENSG00000166128
chr7_111077129_111077663	GAIN	chr7	111077129	111077663	3.20522	3.86038	3.33245	3.0147	41	36	8	0	35	42	8	0	intron (NM_001350959, intron 5 of 7)	ENSG00000173114
chr7_111004323_111004523	GAIN	chr7	111004323	111004523	4.16844	2.89265	4.26028	3.80554	29	11	2	0	25	13	2	0	intron (NM_001350959, intron 5 of 7)	ENSG00000173114
chr7_111074248_111075079	GAIN	chr7	111074248	111075079	2.01605	3.62422	1.43907	1.35397	38	19	13	0	32	22	13	0	intron (NM_001350959, intron 5 of 7)	ENSG00000173114
chr7_111073844_111074103	GAIN	chr7	111073844	111074103	2.88493	3.89655	2.45002	2.24249	64	19	10	0	54	22	10	0	intron (NM_001350959, intron 5 of 7)	ENSG00000173114
chr7_111137730_111138157	GAIN	chr7	111137730	111138157	2.63899	3.56543	2.6982	2.46125	32	26	8	1	27	30	8	1	intron (NM_001350959, intron 5 of 7)	ENSG00000173114
chr7_111075816_111076960	GAIN	chr7	111075816	111076960	2.45848	5.58154	1.45485	1.36733	152	109	39	0	124	121	45	0	intron (NM_001350959, intron 5 of 7)	ENSG00000173114
chr7_111010789_111011329	GAIN	chr7	111010789	111011329	2.95494	3.62535	3.47773	3.14142	41	24	6	2	35	28	6	2	intron (NM_001350959, intron 5 of 7)	ENSG00000173114
chr14_99931334_99931747	GAIN	chr14	99931334	99931747	4.1132	3.31096	5.04672	4.45504	30	24	2	1	26	29	2	1	intron (NM_004434, intron 17 of 21)	ENSG00000196405
chr14_99930145_99930780	GAIN	chr14	99930145	99930780	5.08414	4.11144	6.9678	5.97088	82	30	1	2	72	36	1	2	intron (NM_004434, intron 17 of 21)	ENSG00000196405
chr12_10399050_10399655	GAIN	chr12	10399050	10399655	1.61118	4.16448	1.65591	1.54234	38	40	10	16	33	47	11	15	TTS (NR_120430)	ENSG00000213809
chr6_53481806_53482225	GAIN	chr6	53481806	53482225	3.04747	3.12328	3.0392	2.75832	22	20	5	0	19	24	5	0	Intergenic	ENSG00000001084
chr1_24391600_24392539	GAIN	chr1	24391600	24392539	2.77753	4.51857	3.56144	3.21387	77	49	12	5	65	56	13	5	intron (NM_001199014, intron 2 of 9)	ENSG00000001461
chr6_46129725_46129935	GAIN	chr6	46129725	46129935	2.18006	3.01327	2.11371	1.94518	22	14	3	5	19	17	3	5	promoter-TSS (NM_014936)	ENSG00000001561
chr7_8135134_8135358	GAIN	chr7	8135134	8135358	2.37483	3.64245	2.23251	2.05007	35	25	10	1	30	29	10	1	intron (NM_001136020, intron 12 of 13)	ENSG00000003147
chr7_8200495_8202153	GAIN	chr7	8200495	8202153	1.61969	5.35887	1.60532	1.49832	61	119	24	36	52	135	28	32	intron (NM_001136020, intron 6 of 13)	ENSG00000003147
chr2_201126293_201128009	GAIN	chr2	201126293	201128009	1.55849	6.72893	1.67578	1.55997	341	191	85	63	276	211	113	53	intron (NR_147255, intron 1 of 4)	ENSG00000003402
chr2_201130407_201132032	GAIN	chr2	201130407	201132032	4.08961	5.68114	7.51221	6.38098	170	149	8	10	144	170	9	9	intron (NR_147253, intron 2 of 10)	ENSG00000003402
chr2_201129084_201130165	GAIN	chr2	201129084	201130165	2.73811	5.59453	4.15579	3.71891	177	103	20	18	148	117	24	16	intron (NM_001308042, intron 1 of 9)	ENSG00000003402
chr2_201132767_201133573	GAIN	chr2	201132767	201133573	3.34852	4.18775	4.81469	4.26462	62	42	4	6	54	49	4	6	intron (NR_147253, intron 3 of 10)	ENSG00000003402
chr2_201132148_201132635	GAIN	chr2	201132148	201132635	4.05432	3.86417	5.10042	4.50003	32	48	1	4	28	57	1	4	promoter-TSS (NM_001202518)	ENSG00000003402
chr4_15780977_15781344	GAIN	chr4	15780977	15781344	3.91015	3.13971	4.49398	3.99948	32	16	2	1	28	19	2	1	intron (NR_132660, intron 1 of 6)	ENSG00000004468
chr7_117251069_117252250	GAIN	chr7	117251069	117252250	5.81328	5.20655	9.30312	7.73244	183	72	3	1	156	84	3	1	Intergenic	ENSG00000004866
chr7_27183854_27184378	GAIN	chr7	27183854	27184378	3.40384	4.01572	3.51891	3.17777	64	31	0	9	57	38	0	9	intron (NM_005523, intron 1 of 1)	ENSG00000005073
chr17_34974291_34975749	GAIN	chr17	34974291	34975749	2.48688	5.46169	2.16478	1.99025	210	52	31	6	173	59	36	5	Intergenic	ENSG00000005156
chr2_74422209_74422488	GAIN	chr2	74422209	74422488	1.84872	2.93363	1.63111	1.51997	20	12	3	6	18	15	3	6	promoter-TSS (NM_001316765)	ENSG00000005448
chr7_105130769_105131401	GAIN	chr7	105130769	105131401	4.87412	3.93875	5.54242	4.85612	85	16	2	1	74	19	2	1	intron (NM_182691, intron 12 of 14)	ENSG00000005483
chr13_77343411_77343827	GAIN	chr13	77343411	77343827	4.30926	3.01133	4.75276	4.21341	26	17	2	0	23	20	2	0	Intergenic	ENSG00000005810
chr13_77345141_77345443	GAIN	chr13	77345141	77345443	5.41533	3.17536	6.19878	5.38307	30	21	1	0	26	25	1	0	Intergenic	ENSG00000005810
chrX_24169396_24169607	GAIN	chrX	24169396	24169607	6.19312	1.97036	4.28117	3.82286	9	8	0	0	8	10	0	0	intron (NM_001178085, intron 4 of 10)	ENSG00000005889
chrX_120468184_120468928	GAIN	chrX	120468184	120468928	1.6371	4.66129	1.57955	1.47576	52	60	23	11	44	68	26	10	intron (NM_001122606, intron 1 of 8)	ENSG00000005893
chr17_32918606_32919010	GAIN	chr17	32918606	32919010	2.82231	4.01199	3.72296	3.35143	46	39	5	7	40	46	5	7	Intergenic	ENSG00000006042
chr17_32917349_32918330	GAIN	chr17	32917349	32918330	4.36344	5.15486	6.71775	5.77618	141	86	8	2	119	99	9	2	Intergenic	ENSG00000006042
chr17_32915233_32917286	GAIN	chr17	32915233	32917286	2.85831	5.71027	3.55436	3.2078	238	83	25	12	197	94	30	11	Intergenic	ENSG00000006042
chr17_32914555_32915066	GAIN	chr17	32914555	32915066	3.29528	4.37414	3.21984	2.9185	79	41	11	0	67	47	12	0	Intergenic	ENSG00000006042
chr17_32913218_32914308	GAIN	chr17	32913218	32914308	3.03859	4.73185	3.16858	2.87348	135	29	13	4	113	34	14	4	Intergenic	ENSG00000006042
chr17_45306123_45306705	GAIN	chr17	45306123	45306705	2.68387	3.24074	2.82777	2.57379	32	15	5	2	28	18	5	2	intron (NM_003954, intron 1 of 15)	ENSG00000006062
chr17_45306959_45309203	GAIN	chr17	45306959	45309203	3.15003	6.01392	4.76433	4.22223	297	112	21	19	246	127	25	17	intron (NM_003954, intron 1 of 15)	ENSG00000006062
chr17_45310222_45311472	GAIN	chr17	45310222	45311472	1.98683	5.03113	2.13462	1.96338	139	38	18	22	117	44	21	20	intron (NM_003954, intron 1 of 15)	ENSG00000006062
chr7_141557469_141557695	GAIN	chr7	141557469	141557695	3.55614	2.85631	3.70619	3.33796	16	19	1	2	14	23	1	2	intron (NM_018238, intron 2 of 15)	ENSG00000006530
chr7_141586792_141586997	GAIN	chr7	141586792	141586997	4.27632	2.94718	4.45238	3.9648	16	23	0	2	14	28	0	2	intron (NM_018238, intron 2 of 15)	ENSG00000006530
chr7_141586051_141586482	GAIN	chr7	141586051	141586482	4.00717	4.47831	5.83499	5.09193	99	41	5	3	85	48	5	3	intron (NM_018238, intron 2 of 15)	ENSG00000006530
chr7_141522545_141524394	GAIN	chr7	141522545	141524394	4.90555	5.6755	6.78334	5.82409	251	99	9	1	209	113	10	1	Intergenic	ENSG00000006530
chr7_141454724_141454957	GAIN	chr7	141454724	141454957	3.71299	2.97051	4.12272	3.6913	22	18	1	2	20	22	1	2	intron (NM_001195278, intron 3 of 3)	ENSG00000006530
chr7_141451794_141454493	GAIN	chr7	141451794	141454493	6.6058	6.25187	12.0194	9.65959	396	152	2	3	336	177	2	3	intron (NM_001195278, intron 3 of 3)	ENSG00000006530
chr7_141519527_141522280	GAIN	chr7	141519527	141522280	4.42305	5.65008	5.93773	5.17018	293	61	9	5	245	70	10	5	Intergenic	ENSG00000006530
chr7_141585280_141585513	GAIN	chr7	141585280	141585513	4.55015	2.49334	4.2293	3.78085	14	13	1	0	12	16	1	0	intron (NM_018238, intron 2 of 15)	ENSG00000006530
chr7_141533188_141533589	GAIN	chr7	141533188	141533589	4.6908	3.79362	4.69942	4.16861	78	12	3	0	67	14	3	0	Intergenic	ENSG00000006530
chr7_141593392_141593623	GAIN	chr7	141593392	141593623	3.20755	3.16468	3.58275	3.23164	27	19	1	4	24	23	1	4	intron (NM_018238, intron 3 of 15)	ENSG00000006530
chr4_16071189_16072516	GAIN	chr4	16071189	16072516	4.42446	4.8655	6.3594	5.50573	58	110	4	4	50	127	4	4	intron (NM_006017, intron 1 of 26)	ENSG00000007062
chr6_15961758_15962987	GAIN	chr6	15961758	15962987	1.38458	5.45317	1.48353	1.39254	130	73	26	48	109	83	31	42	Intergenic	ENSG00000007944
chr6_15989374_15990570	GAIN	chr6	15989374	15990570	2.17439	5.01543	2.89715	2.6346	89	76	17	18	75	87	20	16	Intergenic	ENSG00000007944
chr6_15988904_15989265	GAIN	chr6	15988904	15989265	1.77716	3.67936	1.77012	1.64312	31	25	10	6	27	29	11	6	Intergenic	ENSG00000007944
chr6_14877702_14878186	GAIN	chr6	14877702	14878186	3.12856	4.18117	3.52617	3.18343	63	40	1	11	55	48	1	11	Intergenic	ENSG00000008083
chr6_14876105_14877546	GAIN	chr6	14876105	14877546	4.91587	5.38944	7.71018	6.53235	173	104	1	8	150	123	1	8	Intergenic	ENSG00000008083
chr7_87925141_87925483	GAIN	chr7	87925141	87925483	5.2161	3.01133	5.72	4.99945	25	19	1	0	22	23	1	0	Intergenic	ENSG00000008277
chr7_87925766_87927588	GAIN	chr7	87925766	87927588	3.11348	5.88097	4.58201	4.07212	280	94	18	20	232	107	21	18	Intergenic	ENSG00000008277
chr19_4342213_4342499	GAIN	chr19	4342213	4342499	1.64621	4.51721	1.5712	1.46846	86	26	18	14	73	30	20	13	Intergenic	ENSG00000008382
chr8_133580807_133581317	GAIN	chr8	133580807	133581317	4.86296	3.98491	5.78111	5.04766	30	58	3	0	26	68	3	0	Intergenic	ENSG00000008513
chr8_133576005_133576373	GAIN	chr8	133576005	133576373	2.88723	3.51023	3.29334	2.98063	27	30	2	6	24	36	2	6	Intergenic	ENSG00000008513
chr8_133574101_133574442	GAIN	chr8	133574101	133574442	2.3622	2.57179	2.04283	1.88274	14	11	1	4	13	13	1	4	Intergenic	ENSG00000008513
chr8_133572736_133573794	GAIN	chr8	133572736	133573794	1.77167	5.21063	1.91777	1.77264	91	85	30	17	76	96	36	15	Intergenic	ENSG00000008513
chr8_133575292_133575784	GAIN	chr8	133575292	133575784	2.86484	3.34551	3.3378	3.0193	29	22	3	4	25	26	3	4	Intergenic	ENSG00000008513
chr8_133567704_133571907	GAIN	chr8	133567704	133571907	1.33987	7.18536	1.5096	1.41531	398	288	107	127	320	316	147	105	intron (NM_003033, intron 1 of 8)	ENSG00000008513
chr8_133572377_133572593	GAIN	chr8	133572377	133572593	2.08834	2.44114	1.68766	1.57007	12	9	3	2	11	11	3	2	promoter-TSS (NM_173344)	ENSG00000008513
chr8_133577436_133580708	GAIN	chr8	133577436	133580708	5.28041	6.7739	9.88425	8.15837	281	408	9	8	235	459	10	7	Intergenic	ENSG00000008513
chr3_169998908_169999395	GAIN	chr3	169998908	169999395	4.02908	3.22077	4.83112	4.27874	27	23	1	2	24	28	1	2	TTS (NM_003262)	ENSG00000008952
chr6_111524328_111524636	GAIN	chr6	111524328	111524636	2.78407	3.31703	3.06651	2.78179	32	18	5	2	28	21	5	2	intron (NR_034109, intron 1 of 1)	ENSG00000009413
chr6_111523577_111524159	GAIN	chr6	111523577	111524159	2.18352	3.40759	2.30479	2.11361	31	19	4	7	27	23	4	7	intron (NR_034109, intron 1 of 1)	ENSG00000009413
chr6_111487737_111488508	GAIN	chr6	111487737	111488508	3.02565	4.1291	3.48785	3.15031	39	53	2	10	34	63	2	10	intron (NR_034111, intron 3 of 3)	ENSG00000009413
chr6_111486199_111487418	GAIN	chr6	111486199	111487418	2.14412	4.61777	2.18659	2.00955	38	77	8	20	33	89	9	18	intron (NR_034111, intron 3 of 3)	ENSG00000009413
chrX_125001672_125003368	GAIN	chrX	125001672	125003368	5.59252	5.03634	6.9918	5.98608	47	143	3	1	41	165	3	1	Intergenic	ENSG00000009694
chrX_125005041_125005890	GAIN	chrX	125005041	125005890	6.35588	4.00293	8.66289	7.25519	59	41	1	0	52	49	1	0	Intergenic	ENSG00000009694
chrX_125004178_125004571	GAIN	chrX	125004178	125004571	4.37174	3.05524	4.7516	4.21245	32	14	2	0	28	17	2	0	Intergenic	ENSG00000009694
chrX_125006070_125006533	GAIN	chrX	125006070	125006533	3.51924	3.48915	3.93281	3.53079	31	28	5	0	27	33	5	0	Intergenic	ENSG00000009694
chrX_125003500_125004075	GAIN	chrX	125003500	125004075	5.47159	5.20919	8.05321	6.78696	73	148	3	2	63	171	3	2	Intergenic	ENSG00000009694
chrX_125089722_125090047	GAIN	chrX	125089722	125090047	7.50772	2.95695	7.07631	6.05093	27	17	0	0	24	21	0	0	Intergenic	ENSG00000009694
chr14_77302814_77303701	GAIN	chr14	77302814	77303701	3.33215	5.08245	4.34732	3.87881	138	68	14	4	116	78	16	4	intron (NM_013382, intron 4 of 20)	ENSG00000009830
chr6_13715567_13716094	GAIN	chr6	13715567	13716094	2.75094	3.62371	2.97516	2.70301	46	19	7	2	39	22	7	2	Intergenic	ENSG00000010017
chr1_171793829_171794607	GAIN	chr1	171793829	171794607	2.60804	4.44542	3.07024	2.78514	89	33	12	6	75	38	13	6	intron (NM_001007239, intron 6 of 7)	ENSG00000010165
chr1_171786232_171786702	GAIN	chr1	171786232	171786702	3.42594	3.39769	3.36206	3.04039	46	13	5	0	40	15	5	0	intron (NM_001007239, intron 3 of 7)	ENSG00000010165
chr3_52456230_52456419	GAIN	chr3	52456230	52456419	1.88636	2.67175	1.5599	1.45862	18	8	3	4	16	10	3	4	intron (NM_001276294, intron 1 of 13)	ENSG00000010322
chr1_23718960_23719520	GAIN	chr1	23718960	23719520	1.87377	3.60724	1.59413	1.48862	36	19	12	2	31	22	13	2	Intergenic	ENSG00000011007
chr1_23719966_23721024	GAIN	chr1	23719966	23721024	3.93954	4.74474	5.79349	5.0582	117	52	7	3	99	60	7	3	Intergenic	ENSG00000011007
chr3_45414807_45415191	GAIN	chr3	45414807	45415191	2.01475	3.06719	1.88212	1.74179	16	19	4	5	14	23	4	5	intron (NM_015340, intron 4 of 21)	ENSG00000011376
chr16_29821089_29821525	GAIN	chr16	29821089	29821525	1.71649	3.38663	1.47627	1.38612	30	15	10	3	26	18	10	3	3' UTR (NM_024516, exon 3 of 3)	ENSG00000013364
chr7_151339452_151339955	GAIN	chr7	151339452	151339955	1.88157	4.15413	1.7915	1.66114	56	29	16	5	47	34	17	5	Intergenic	ENSG00000013374
chr7_151341293_151341607	GAIN	chr7	151341293	151341607	1.70942	3.29056	1.40295	1.32213	26	15	10	2	22	18	10	2	promoter-TSS (NM_016118)	ENSG00000013374
chr7_151340079_151340600	GAIN	chr7	151340079	151340600	1.66388	3.18408	1.50316	1.40975	24	14	5	7	21	17	5	7	Intergenic	ENSG00000013374
chr7_151340803_151341061	GAIN	chr7	151340803	151341061	3.10379	2.51577	2.79585	2.54662	20	7	1	2	18	9	1	2	promoter-TSS (NM_016118)	ENSG00000013374
chr7_151342853_151343246	GAIN	chr7	151342853	151343246	2.20954	3.14152	1.94754	1.79892	18	21	1	8	16	25	1	8	intron (NM_001243351, intron 1 of 14)	ENSG00000013374
chrX_150480808_150481116	GAIN	chrX	150480808	150481116	3.27914	2.6791	3.03878	2.75813	22	9	3	0	19	11	3	0	intron (NM_005491, intron 4 of 6)	ENSG00000013619
chrX_150483041_150484138	GAIN	chrX	150483041	150484138	3.73581	4.99373	4.43549	3.94991	122	73	12	1	102	83	13	1	intron (NM_005491, intron 4 of 6)	ENSG00000013619
chrX_150479458_150479887	GAIN	chrX	150479458	150479887	2.50656	3.28554	2.51949	2.30385	34	14	6	2	29	17	6	2	intron (NM_005491, intron 4 of 6)	ENSG00000013619
chrX_150480158_150480608	GAIN	chrX	150480158	150480608	3.34377	3.90933	4.10691	3.67853	66	22	5	3	57	26	5	3	intron (NM_005491, intron 4 of 6)	ENSG00000013619
chrX_150481205_150481916	GAIN	chrX	150481205	150481916	4.22217	3.75423	5.44187	4.77479	57	24	3	1	49	28	3	1	intron (NM_005491, intron 4 of 6)	ENSG00000013619
chrX_150481966_150482581	GAIN	chrX	150481966	150482581	4.16638	3.72427	5.41087	4.7498	34	39	3	1	30	46	3	1	intron (NM_005491, intron 4 of 6)	ENSG00000013619
chrX_150477216_150479122	GAIN	chrX	150477216	150479122	3.17302	5.14739	4.40536	3.9258	80	115	13	8	68	131	15	7	intron (NM_005491, intron 4 of 6)	ENSG00000013619
chr14_91349352_91349688	GAIN	chr14	91349352	91349688	1.72901	3.50065	1.63146	1.52028	36	15	6	9	31	18	6	8	intron (NM_001080414, intron 4 of 29)	ENSG00000015133
chr12_42237238_42237477	GAIN	chr12	42237238	42237477	2.18398	3.23773	1.90572	1.76213	31	14	1	9	28	17	1	9	intron (NM_001190980, intron 2 of 2)	ENSG00000015153
chr17_50325625_50326552	GAIN	chr17	50325625	50326552	2.24208	4.74291	2.28311	2.09425	125	26	15	13	105	30	17	12	Intergenic	ENSG00000015532
chr17_50329907_50334458	GAIN	chr17	50329907	50334458	3.59527	7.64532	4.05924	3.63786	1020	341	64	17	812	374	84	15	Intergenic	ENSG00000015532
chr3_130850012_130852631	GAIN	chr3	130850012	130852631	2.1145	6.20471	1.97029	1.81871	185	194	11	84	156	222	13	73	intron (NM_001199181, intron 1 of 26)	ENSG00000017260
chr18_9436276_9436516	GAIN	chr18	9436276	9436516	2.34547	3.03522	1.96922	1.81772	24	13	7	0	21	15	7	0	Intergenic	ENSG00000017797
chr12_120538610_120538931	GAIN	chr12	120538610	120538931	2.7092	3.54516	3.21688	2.91583	38	22	4	5	33	26	4	5	intron (NM_001330474, intron 1 of 16)	ENSG00000022840
chr12_120534074_120534450	GAIN	chr12	120534074	120534450	2.15263	3.82443	2.13866	1.96708	48	23	3	13	42	28	3	12	promoter-TSS (NM_014868)	ENSG00000022840
chr12_120539621_120540512	GAIN	chr12	120539621	120540512	3.34415	4.60894	4.7495	4.21074	99	48	4	10	85	56	4	9	intron (NM_001330474, intron 1 of 16)	ENSG00000022840
chr14_102319098_102319591	GAIN	chr14	102319098	102319591	1.38989	5.14635	1.48965	1.39788	99	62	22	37	83	71	26	33	promoter-TSS (NM_018335)	ENSG00000022976
chr1_193105623_193106188	GAIN	chr1	193105623	193106188	1.71247	4.40077	1.82315	1.68884	59	39	17	11	50	45	19	10	promoter-TSS (NM_197962)	ENSG00000023572
chr1_93964351_93964532	GAIN	chr1	93964351	93964532	2.60557	2.79563	2.41196	2.20893	14	16	4	1	12	19	4	1	Intergenic	ENSG00000023909
chr20_35773216_35773639	GAIN	chr20	35773216	35773639	1.56126	4.10331	1.5416	1.44297	40	35	8	18	35	41	9	17	intron (NM_016436, intron 1 of 17)	ENSG00000025293
chr20_44961772_44963651	GAIN	chr20	44961772	44963651	2.07388	5.96331	1.61612	1.50738	347	28	34	39	285	32	41	34	Intergenic	ENSG00000025772
chr11_35145496_35145962	GAIN	chr11	35145496	35145962	2.55527	3.76973	2.58212	2.3592	61	14	4	8	53	17	4	8	intron (NM_001001392, intron 1 of 3)	ENSG00000026508
chr11_35145013_35145251	GAIN	chr11	35145013	35145251	2.68234	3.38834	2.53537	2.31772	47	9	5	3	41	11	5	3	intron (NM_001001392, intron 1 of 3)	ENSG00000026508
chr6_161229278_161229797	GAIN	chr6	161229278	161229797	3.24963	2.98802	3.42569	3.09542	18	20	3	1	16	24	3	1	intron (NM_020133, intron 2 of 8)	ENSG00000026652
chr6_161226310_161226803	GAIN	chr6	161226310	161226803	2.01829	3.44358	2.00391	1.84834	20	27	6	6	17	32	6	6	intron (NM_020133, intron 2 of 8)	ENSG00000026652
chr1_156836245_156836443	GAIN	chr1	156836245	156836443	2.79514	2.67611	2.49696	2.28359	15	13	4	0	13	16	4	0	intron (NM_001007792, intron 1 of 16)	ENSG00000027869
chr12_95217799_95218635	GAIN	chr12	95217799	95218635	1.48364	5.38655	1.67421	1.55869	100	90	26	40	84	102	31	35	promoter-TSS (NM_018351)	ENSG00000028203
chr12_95240764_95241078	GAIN	chr12	95240764	95241078	4.83344	2.67852	4.84461	4.2896	19	14	0	1	17	17	0	1	intron (NM_001352094, intron 2 of 13)	ENSG00000028203
chr12_27329553_27331291	GAIN	chr12	27329553	27331291	2.4369	5.19196	2.17503	1.99923	173	41	26	6	143	47	30	5	Intergenic	ENSG00000029153
chr12_27334750_27335971	GAIN	chr12	27334750	27335971	3.78538	4.43075	5.16528	4.55242	103	33	5	4	88	39	5	4	intron (NM_001248003, intron 1 of 14)	ENSG00000029153
chr12_27331400_27332804	GAIN	chr12	27331400	27332804	2.60373	6.78766	2.27201	2.08438	547	145	68	14	439	160	87	12	promoter-TSS (NM_001248004)	ENSG00000029153
chr12_27338494_27338776	GAIN	chr12	27338494	27338776	2.81964	2.33762	2.40521	2.20308	11	10	1	2	10	12	1	2	intron (NM_001248003, intron 1 of 14)	ENSG00000029153
chr12_27309283_27309659	GAIN	chr12	27309283	27309659	2.18719	3.90905	2.46045	2.25131	53	23	7	9	46	27	7	8	intron (NM_015000, intron 5 of 13)	ENSG00000029153
chr14_65432388_65434201	GAIN	chr14	65432388	65434201	3.92057	5.4721	4.33323	3.86712	196	90	15	1	163	102	17	1	intron (NR_038170, intron 1 of 10)	ENSG00000033170
chr14_65438451_65439767	GAIN	chr14	65438451	65439767	1.92766	5.19568	1.95243	1.80329	107	76	31	11	89	86	37	10	intron (NR_038170, intron 1 of 10)	ENSG00000033170
chr14_65437671_65438289	GAIN	chr14	65437671	65438289	1.72081	4.17826	1.58553	1.48099	37	42	17	6	31	48	19	6	intron (NR_038170, intron 1 of 10)	ENSG00000033170
chr17_42458920_42459129	GAIN	chr17	42458920	42459129	2.1263	2.94029	1.84829	1.71162	21	13	1	7	19	16	1	7	intron (NM_001130021, intron 1 of 21)	ENSG00000033627
chr3_27534391_27534805	GAIN	chr3	27534391	27534805	3.45262	3.12536	3.66862	3.30487	35	12	3	1	30	14	3	1	Intergenic	ENSG00000033867
chr3_27534983_27535265	GAIN	chr3	27534983	27535265	3.41515	2.3449	2.92392	2.65824	16	7	2	0	14	9	2	0	Intergenic	ENSG00000033867
chr3_27595209_27596205	GAIN	chr3	27595209	27596205	4.45141	5.62897	4.88144	4.31915	330	32	7	7	277	38	8	7	Intergenic	ENSG00000033867
chr8_100321028_100322384	GAIN	chr8	100321028	100322384	3.70247	5.34923	4.78588	4.23982	223	50	11	7	187	58	12	6	intron (NM_001280539, intron 1 of 10)	ENSG00000034677
chr8_100324835_100327197	GAIN	chr8	100324835	100327197	3.97394	6.05303	7.3562	6.26447	205	204	11	14	172	231	13	13	intron (NM_001280539, intron 1 of 10)	ENSG00000034677
chr8_100323251_100324740	GAIN	chr8	100323251	100324740	3.34372	4.97074	4.80321	4.25495	133	59	11	6	112	68	12	6	intron (NM_001280539, intron 1 of 10)	ENSG00000034677
chr8_100327372_100327759	GAIN	chr8	100327372	100327759	3.31873	3.47887	3.73064	3.35804	24	33	1	5	21	40	1	5	intron (NM_001280539, intron 1 of 10)	ENSG00000034677
chr8_100311796_100315261	GAIN	chr8	100311796	100315261	2.32893	6.75048	3.22233	2.92054	423	199	54	50	343	221	70	43	intron (NM_001280539, intron 1 of 10)	ENSG00000034677
chr8_100322524_100323140	GAIN	chr8	100322524	100323140	3.62933	4.72758	5.43026	4.76568	104	57	8	4	88	66	9	4	intron (NM_001280539, intron 1 of 10)	ENSG00000034677
chr15_64009217_64010039	GAIN	chr15	64009217	64010039	2.03405	4.09604	2.24507	2.06087	41	39	12	7	35	45	13	7	intron (NM_014326, intron 2 of 11)	ENSG00000035664
chr1_77655027_77655702	GAIN	chr1	77655027	77655702	3.91147	3.98226	5.55937	4.86948	50	41	2	4	44	49	2	4	intron (NM_001308237, intron 1 of 13)	ENSG00000036549
chr4_13612720_13612921	GAIN	chr4	13612720	13612921	6.59612	2.24743	5.0557	4.46252	14	9	0	0	13	11	0	0	intron (NM_148894, intron 5 of 25)	ENSG00000038219
chr16_10991975_10992279	GAIN	chr16	10991975	10992279	2.69755	3.7034	2.60898	2.38255	60	12	7	3	51	14	7	3	intron (NM_001243403, intron 9 of 20)	ENSG00000038532
chr16_10988238_10988636	GAIN	chr16	10988238	10988636	3.80701	3.42835	4.33682	3.86988	40	20	4	0	35	24	4	0	intron (NM_001243403, intron 9 of 20)	ENSG00000038532
chr16_11024311_11024965	GAIN	chr16	11024311	11024965	4.08354	3.59885	5.31719	4.67625	44	26	1	3	39	31	1	3	intron (NM_001243403, intron 11 of 20)	ENSG00000038532
chr16_11078093_11079807	GAIN	chr16	11078093	11079807	2.28955	4.99938	3.03709	2.75682	101	68	18	14	85	78	21	13	intron (NM_001243403, intron 18 of 20)	ENSG00000038532
chr16_11004656_11005817	GAIN	chr16	11004656	11005817	2.56525	4.83242	3.64605	3.28569	95	61	12	13	80	70	13	12	intron (NM_015226, intron 10 of 22)	ENSG00000038532
chr16_10988763_10989542	GAIN	chr16	10988763	10989542	3.55174	4.56356	4.81709	4.26673	71	66	2	10	62	78	2	9	intron (NM_001243403, intron 9 of 20)	ENSG00000038532
chr16_11025254_11026054	GAIN	chr16	11025254	11026054	3.18796	4.05018	3.96479	3.55789	35	52	3	7	31	61	3	7	intron (NM_001243403, intron 12 of 20)	ENSG00000038532
chr16_10964171_10967431	GAIN	chr16	10964171	10967431	4.74431	7.08445	7.27369	6.20023	562	351	22	6	458	390	27	5	intron (NM_001243403, intron 3 of 20)	ENSG00000038532
chr16_10987024_10988112	GAIN	chr16	10987024	10988112	3.53809	4.97871	5.59665	4.90019	102	85	5	11	87	99	5	10	intron (NM_001243403, intron 9 of 20)	ENSG00000038532
chr16_11076950_11077421	GAIN	chr16	11076950	11077421	2.11144	2.82894	1.87836	1.73854	22	9	4	3	19	11	4	3	intron (NM_001243403, intron 18 of 20)	ENSG00000038532
chr16_10963128_10964014	GAIN	chr16	10963128	10964014	4.34529	3.8373	5.72008	4.99945	64	24	2	2	56	29	2	2	intron (NM_001243403, intron 3 of 20)	ENSG00000038532
chr16_10972197_10972691	GAIN	chr16	10972197	10972691	3.46384	3.07192	3.57353	3.22369	31	14	0	4	28	17	0	4	intron (NM_001243403, intron 5 of 20)	ENSG00000038532
chr8_16186223_16186788	GAIN	chr8	16186223	16186788	4.17749	3.72139	5.54379	4.85735	49	28	3	1	43	33	3	1	intron (NM_138715, intron 1 of 9)	ENSG00000038945
chr8_15914460_15914851	GAIN	chr8	15914460	15914851	7.2451	2.75353	6.28917	5.45434	15	20	0	0	13	24	0	0	Intergenic	ENSG00000038945
chr1_6624019_6625105	GAIN	chr1	6624019	6625105	1.88626	4.41407	1.71389	1.59257	33	61	18	7	28	70	20	6	promoter-TSS (NM_001195753)	ENSG00000041988
chr1_216332491_216333652	GAIN	chr1	216332491	216333652	6.01282	4.51427	8.86963	7.411	68	73	2	0	59	85	2	0	intron (NM_206933, intron 4 of 71)	ENSG00000042781
chr1_216458776_216459908	GAIN	chr1	216458776	216459908	7.08737	4.70524	9.68658	8.01528	61	98	1	0	53	115	1	0	Intergenic	ENSG00000042781
chr1_216450757_216451282	GAIN	chr1	216450757	216451282	4.82444	3.41596	6.10888	5.3106	35	26	1	1	31	31	1	1	Intergenic	ENSG00000042781
chr1_216330684_216332444	GAIN	chr1	216330684	216332444	6.47934	4.9625	9.77435	8.07705	84	110	2	0	73	128	2	0	intron (NM_206933, intron 4 of 71)	ENSG00000042781
chr5_113771147_113771557	GAIN	chr5	113771147	113771557	4.57969	3.20686	5.45807	4.78809	33	19	1	1	29	23	1	1	Intergenic	ENSG00000047188
chr5_113770608_113770914	GAIN	chr5	113770608	113770914	4.61376	3.20438	5.30368	4.66511	36	17	0	2	32	21	0	2	Intergenic	ENSG00000047188
chr16_27550255_27550687	GAIN	chr16	27550255	27550687	1.77306	3.3081	1.62696	1.51644	21	20	8	4	18	24	8	4	promoter-TSS (NM_001286242)	ENSG00000047578
chr6_15775618_15776513	GAIN	chr6	15775618	15776513	5.82243	4.84809	8.92973	7.45905	73	103	2	1	63	120	2	1	Intergenic	ENSG00000047579
chr6_15769643_15771524	GAIN	chr6	15769643	15771524	5.17272	6.28162	9.47569	7.85569	277	234	3	11	236	270	3	10	Intergenic	ENSG00000047579
chr6_15776592_15777555	GAIN	chr6	15776592	15777555	4.4291	4.66847	7.07192	6.04713	107	55	4	3	92	64	4	3	Intergenic	ENSG00000047579
chr12_5796316_5796563	GAIN	chr12	5796316	5796563	2.67651	2.57566	2.41644	2.21277	16	10	3	1	14	12	3	1	intron (NM_001278597, intron 10 of 25)	ENSG00000047617
chr12_5756278_5758765	GAIN	chr12	5756278	5758765	5.514	5.82946	10.2707	8.42723	228	153	2	6	195	178	2	6	intron (NM_001278597, intron 10 of 25)	ENSG00000047617
chr12_5795101_5795610	GAIN	chr12	5795101	5795610	4.4163	3.57697	5.02573	4.43669	20	43	2	1	18	51	2	1	intron (NM_001278597, intron 10 of 25)	ENSG00000047617
chr12_5758901_5759693	GAIN	chr12	5758901	5759693	8.41358	3.74288	9.43217	7.82768	49	34	0	0	43	41	0	0	intron (NM_001278597, intron 10 of 25)	ENSG00000047617
chr12_5792325_5793263	GAIN	chr12	5792325	5793263	3.20013	4.49172	3.92051	3.52063	47	74	3	11	41	87	3	10	intron (NM_001278597, intron 10 of 25)	ENSG00000047617
chrX_9998917_9999155	GAIN	chrX	9998917	9999155	3.03054	2.78511	3.01691	2.73928	16	16	1	3	14	19	1	3	Intergenic	ENSG00000047644
chrX_9996251_9996656	GAIN	chrX	9996251	9996656	4.41277	3.08634	4.66424	4.1403	15	28	1	1	13	33	1	1	Intergenic	ENSG00000047644
chr3_48084535_48084952	GAIN	chr3	48084535	48084952	2.90504	4.07977	3.6414	3.28189	70	26	6	6	60	31	6	6	intron (NM_001134364, intron 1 of 17)	ENSG00000047849
chr3_48085554_48085936	GAIN	chr3	48085554	48085936	2.67766	3.38094	3.06955	2.78462	32	20	4	4	28	24	4	4	intron (NM_001134364, intron 1 of 17)	ENSG00000047849
chr8_102197204_102198227	GAIN	chr8	102197204	102198227	1.82559	4.59714	1.58196	1.47789	108	19	18	13	91	22	20	12	Intergenic	ENSG00000048392
chr6_42292172_42292795	GAIN	chr6	42292172	42292795	2.03332	3.85804	2.0263	1.8683	51	20	11	5	44	23	12	5	intron (NM_001297573, intron 4 of 17)	ENSG00000048544
chr10_11208697_11210014	GAIN	chr10	11208697	11210014	4.00404	5.18483	6.3937	5.52902	144	85	9	4	121	98	10	4	intron (NM_001326339, intron 2 of 11)	ENSG00000048740
chr10_11169768_11172114	GAIN	chr10	11169768	11172114	1.81745	6.59356	2.30349	2.11257	279	211	39	96	230	236	50	81	intron (NM_001326339, intron 2 of 11)	ENSG00000048740
chr10_11235360_11235755	GAIN	chr10	11235360	11235755	4.83513	2.71524	4.58544	4.07473	12	20	1	0	11	24	1	0	intron (NM_001025077, intron 3 of 12)	ENSG00000048740
chr10_11236010_11236601	GAIN	chr10	11236010	11236601	2.80026	3.64357	3.34064	3.02161	29	33	5	4	25	39	5	4	intron (NM_001025077, intron 3 of 12)	ENSG00000048740
chr1_40338949_40343625	GAIN	chr1	40338949	40343625	3.4145	7.99125	5.17426	4.55965	819	750	75	43	654	814	102	36	Intergenic	ENSG00000049089
chr1_40343709_40345642	GAIN	chr1	40343709	40345642	3.45123	5.83912	3.95866	3.55276	122	202	22	5	102	226	26	5	Intergenic	ENSG00000049089
chr5_65482573_65482814	GAIN	chr5	65482573	65482814	1.57668	4.63425	1.46922	1.37983	94	27	20	16	79	31	23	14	promoter-TSS (NR_135689)	ENSG00000049192
chr18_58303019_58304038	GAIN	chr18	58303019	58304038	3.31948	4.56805	4.35266	3.88334	101	43	3	11	87	51	3	10	intron (NM_001144968, intron 5 of 30)	ENSG00000049759
chr7_26154642_26158200	GAIN	chr7	26154642	26158200	3.09361	7.66404	4.65673	4.13401	712	522	29	115	581	581	38	97	intron (NM_004289, intron 1 of 3)	ENSG00000050344
chr7_26153151_26154431	GAIN	chr7	26153151	26154431	2.43756	5.70056	3.08117	2.79443	214	87	14	39	179	100	17	35	intron (NM_004289, intron 1 of 3)	ENSG00000050344
chr7_26158493_26158717	GAIN	chr7	26158493	26158717	3.32233	3.00826	3.54953	3.2039	30	12	2	2	26	15	2	2	intron (NM_004289, intron 1 of 3)	ENSG00000050344
chr12_50220129_50222758	GAIN	chr12	50220129	50222758	1.40169	6.63412	1.47773	1.38744	342	145	52	118	279	162	68	99	intron (NM_001113546, intron 4 of 10)	ENSG00000050405
chr4_121199010_121200244	GAIN	chr4	121199010	121200244	2.68844	4.80964	2.68742	2.45179	62	83	18	3	52	94	20	3	intron (NM_001128843, intron 2 of 12)	ENSG00000050730
chr4_121255621_121255983	GAIN	chr4	121255621	121255983	1.63185	3.70383	1.46355	1.37507	33	24	4	15	29	29	4	14	Intergenic	ENSG00000050730
chr4_121200405_121200914	GAIN	chr4	121200405	121200914	1.69918	4.9632	1.77168	1.64444	53	86	17	27	45	98	20	24	intron (NM_001128843, intron 2 of 12)	ENSG00000050730
chr4_121201034_121201425	GAIN	chr4	121201034	121201425	2.04268	3.32578	2.06616	1.90348	30	16	5	6	26	19	5	6	intron (NM_001128843, intron 2 of 12)	ENSG00000050730
chr4_121243243_121243732	GAIN	chr4	121243243	121243732	4.89929	3.51025	5.91996	5.15538	28	35	2	0	25	41	2	0	Intergenic	ENSG00000050730
chr4_121118635_121118906	GAIN	chr4	121118635	121118906	3.67355	3.52249	4.24145	3.7908	50	17	1	4	44	21	1	4	Intergenic	ENSG00000050730
chr16_56944399_56945008	GAIN	chr16	56944399	56945008	3.87272	3.72333	5.24298	4.61692	40	34	2	3	35	40	2	3	TTS (NM_014685)	ENSG00000051108
chr16_56943910_56944188	GAIN	chr16	56943910	56944188	4.30237	3.45811	5.33383	4.68869	44	20	2	1	38	24	2	1	TTS (NM_014685)	ENSG00000051108
chr16_56945215_56945844	GAIN	chr16	56945215	56945844	5.09563	3.66095	6.26983	5.43816	56	22	2	0	49	26	2	0	Intergenic	ENSG00000051108
chr3_138833809_138834821	GAIN	chr3	138833809	138834821	2.81067	4.52973	3.77731	3.39784	79	49	11	6	67	57	12	6	Intergenic	ENSG00000051382
chr4_165330617_165331252	GAIN	chr4	165330617	165331252	2.76512	4.05136	3.52704	3.18405	46	41	4	9	40	48	4	8	intron (NM_001017369, intron 1 of 4)	ENSG00000052802
chr14_89638584_89638904	GAIN	chr14	89638584	89638904	4.10094	2.824	4.3526	3.88334	24	13	1	1	21	16	1	1	Intergenic	ENSG00000053254
chr14_89751384_89752159	GAIN	chr14	89751384	89752159	2.59362	3.77559	2.51966	2.30397	17	46	7	4	15	53	7	4	Intergenic	ENSG00000053254
chr14_89642411_89642721	GAIN	chr14	89642411	89642721	3.61443	3.20907	3.88154	3.48801	40	12	1	3	35	15	1	3	Intergenic	ENSG00000053254
chr14_89639028_89641210	GAIN	chr14	89639028	89641210	3.94269	5.47247	5.6166	4.91619	154	120	13	3	129	136	15	3	Intergenic	ENSG00000053254
chr14_89277383_89277692	GAIN	chr14	89277383	89277692	2.54428	3.06207	2.259	2.07311	33	9	1	6	29	11	1	6	intron (NM_001085471, intron 4 of 6)	ENSG00000053254
chr14_89276449_89277245	GAIN	chr14	89276449	89277245	1.7794	5.66077	2.04131	1.88139	153	100	19	54	128	114	23	47	intron (NM_001085471, intron 4 of 6)	ENSG00000053254
chr14_89275075_89276314	GAIN	chr14	89275075	89276314	2.00571	6.0755	2.34141	2.14643	246	118	21	67	205	134	26	58	intron (NM_001085471, intron 4 of 6)	ENSG00000053254
chr14_89750350_89751072	GAIN	chr14	89750350	89751072	2.99252	3.63621	3.38274	3.05813	22	39	4	4	19	46	4	4	Intergenic	ENSG00000053254
chr14_89641336_89642291	GAIN	chr14	89641336	89642291	4.56117	4.9501	7.81855	6.6104	116	80	3	5	100	93	3	5	Intergenic	ENSG00000053254
chr19_17170969_17171477	GAIN	chr19	17170969	17171477	5.00437	3.53746	6.35411	5.50191	43	26	0	2	38	32	0	2	intron (NM_001130065, intron 11 of 39)	ENSG00000053501
chr3_183435603_183437000	GAIN	chr3	183435603	183437000	3.15792	4.59699	4.76532	4.22283	83	56	7	8	71	65	8	7	Intergenic	ENSG00000053524
chr3_183437565_183438309	GAIN	chr3	183437565	183438309	5.15497	3.72193	6.77786	5.8199	48	31	2	0	42	37	2	0	Intergenic	ENSG00000053524
chr1_235297801_235298364	GAIN	chr1	235297801	235298364	2.36849	3.97246	1.82817	1.69336	21	52	1	15	19	62	1	14	intron (NM_031371, intron 2 of 22)	ENSG00000054267
chr1_235326593_235327252	GAIN	chr1	235326593	235327252	1.35556	5.1281	1.41771	1.33498	74	77	24	34	62	88	28	30	non-coding (NR_135074, exon 2 of 25)	ENSG00000054267
chr1_235297023_235297474	GAIN	chr1	235297023	235297474	1.90042	3.34736	1.82117	1.68693	19	24	5	7	17	28	5	7	intron (NM_031371, intron 2 of 22)	ENSG00000054267
chr1_235259186_235259741	GAIN	chr1	235259186	235259741	2.27323	4.25668	2.79692	2.54743	60	38	7	13	52	44	8	12	intron (NM_031371, intron 3 of 22)	ENSG00000054267
chr1_241639797_241640156	GAIN	chr1	241639797	241640156	1.61644	3.40508	1.44504	1.35918	27	18	4	11	24	22	4	10	exon (NM_014322, exon 1 of 4)	ENSG00000054277
chr1_210687959_210689649	GAIN	chr1	210687959	210689649	4.05069	5.68266	5.7094	4.99116	100	198	5	14	86	227	6	13	intron (NM_002238, intron 10 of 10)	ENSG00000054392
chr1_210684471_210686408	GAIN	chr1	210684471	210686408	4.8277	6.12933	8.80845	7.36059	186	249	7	8	157	283	8	7	intron (NM_002238, intron 10 of 10)	ENSG00000054392
chr1_210687360_210687537	GAIN	chr1	210687360	210687537	2.88004	2.35856	2.31596	2.12346	8	13	0	3	7	16	0	3	intron (NM_002238, intron 10 of 10)	ENSG00000054392
chr1_210597480_210598088	GAIN	chr1	210597480	210598088	3.20568	3.81994	3.90809	3.50991	54	25	6	2	46	29	6	2	intron (NM_001122834, intron 10 of 11)	ENSG00000054392
chr1_210374215_210374689	GAIN	chr1	210374215	210374689	1.89242	3.72449	1.61446	1.50602	30	28	13	2	26	32	14	2	intron (NM_001122834, intron 3 of 11)	ENSG00000054392
chr1_10168891_10172657	GAIN	chr1	10168891	10172657	3.09703	6.71131	3.72013	3.34913	224	365	43	17	184	402	54	15	intron (NM_001105562, intron 24 of 27)	ENSG00000054523
chr1_10168020_10168787	GAIN	chr1	10168020	10168787	3.50276	3.89838	4.3794	3.90536	33	46	5	2	29	54	5	2	intron (NM_001105562, intron 24 of 27)	ENSG00000054523
chr7_148671983_148672347	GAIN	chr7	148671983	148672347	2.64168	3.84722	2.61834	2.39096	35	36	10	1	30	42	10	1	Intergenic	ENSG00000055130
chr7_148696910_148697432	GAIN	chr7	148696910	148697432	1.64955	4.1898	1.63361	1.52225	59	26	15	10	50	30	17	9	Intergenic	ENSG00000055130
chr6_149146135_149146298	GAIN	chr6	149146135	149146298	2.55088	2.97208	2.45666	2.24813	22	14	5	1	19	17	5	1	Intergenic	ENSG00000055208
chr6_149150201_149151718	GAIN	chr6	149150201	149151718	2.46984	4.78902	2.51334	2.29816	114	41	19	5	95	47	21	5	Intergenic	ENSG00000055208
chr6_149148390_149149040	GAIN	chr6	149148390	149149040	2.5556	4.77105	2.49135	2.27868	64	76	19	3	54	86	21	3	Intergenic	ENSG00000055208
chr6_149149252_149149697	GAIN	chr6	149149252	149149697	2.68969	3.06238	2.57026	2.34891	30	11	5	1	26	13	5	1	Intergenic	ENSG00000055208
chr6_149318503_149320596	GAIN	chr6	149318503	149320596	2.31029	6.20658	3.00244	2.72679	212	186	43	27	174	207	54	24	intron (NM_015093, intron 1 of 8)	ENSG00000055208
chr6_149143252_149143577	GAIN	chr6	149143252	149143577	1.94529	2.72929	1.67084	1.55573	17	10	4	3	15	12	4	3	Intergenic	ENSG00000055208
chr6_149139104_149139658	GAIN	chr6	149139104	149139658	1.75366	4.03235	1.63838	1.52636	24	45	12	9	21	52	13	8	Intergenic	ENSG00000055208
chr6_149336632_149336934	GAIN	chr6	149336632	149336934	7.11443	2.64143	6.17093	5.36093	19	14	0	0	17	17	0	0	intron (NM_015093, intron 2 of 8)	ENSG00000055208
chr6_149154628_149155053	GAIN	chr6	149154628	149155053	2.08876	3.27258	1.93814	1.79027	33	12	7	3	28	14	7	3	Intergenic	ENSG00000055208
chr6_149152873_149154069	GAIN	chr6	149152873	149154069	2.05414	4.95264	2.24457	2.0605	124	42	21	14	104	48	24	13	Intergenic	ENSG00000055208
chr6_149147749_149148213	GAIN	chr6	149147749	149148213	4.01996	4.12394	5.32067	4.67926	73	33	5	1	63	39	5	1	Intergenic	ENSG00000055208
chr6_149315717_149315963	GAIN	chr6	149315717	149315963	3.63451	2.47436	3.30594	2.99138	20	7	1	1	18	9	1	1	intron (NM_001292035, intron 2 of 6)	ENSG00000055208
chr6_149322596_149323047	GAIN	chr6	149322596	149323047	3.81374	2.6172	3.74091	3.36728	14	15	1	1	12	18	1	1	intron (NM_015093, intron 1 of 8)	ENSG00000055208
chr2_20365497_20366513	GAIN	chr2	20365497	20366513	3.48043	5.89286	4.10799	3.67946	273	109	23	5	225	123	27	5	Intergenic	ENSG00000055917
chr2_20366678_20366967	GAIN	chr2	20366678	20366967	2.93313	4.3872	2.82995	2.57581	100	24	12	2	84	28	13	2	Intergenic	ENSG00000055917
chr2_20367093_20367909	GAIN	chr2	20367093	20367909	3.53844	4.10962	4.69836	4.16794	46	49	6	2	40	57	6	2	Intergenic	ENSG00000055917
chr2_20364887_20365341	GAIN	chr2	20364887	20365341	3.48777	4.93928	3.59004	3.23804	171	30	12	3	143	35	13	3	Intergenic	ENSG00000055917
chr5_32442941_32443873	GAIN	chr5	32442941	32443873	1.76074	4.82317	1.98193	1.82878	98	43	16	23	83	50	18	21	intron (NM_016107, intron 2 of 19)	ENSG00000056097
chr10_5820101_5820780	GAIN	chr10	5820101	5820780	2.88698	4.24607	3.53691	3.1923	54	47	10	3	46	54	11	3	Intergenic	ENSG00000057608
chr6_105983678_105984639	GAIN	chr6	105983678	105984639	3.02928	4.7758	4.46768	3.9774	78	74	10	8	66	85	11	7	Intergenic	ENSG00000057657
chr6_106084072_106085011	GAIN	chr6	106084072	106085011	3.01059	4.33552	3.68163	3.31605	78	37	10	3	66	43	11	3	Intergenic	ENSG00000057657
chr6_105745179_105746577	GAIN	chr6	105745179	105746577	3.7251	5.02006	5.3657	4.71438	153	55	9	5	129	64	10	5	Intergenic	ENSG00000057657
chr6_105795506_105796025	GAIN	chr6	105795506	105796025	2.53177	4.41081	2.48814	2.27593	95	25	14	4	80	29	15	4	Intergenic	ENSG00000057657
chr6_105744470_105745020	GAIN	chr6	105744470	105745020	3.52681	4.11157	3.60986	3.2544	76	27	8	0	64	31	8	0	Intergenic	ENSG00000057657
chr6_105979795_105980242	GAIN	chr6	105979795	105980242	3.49025	3.16131	3.96136	3.55504	30	17	3	1	26	20	3	1	Intergenic	ENSG00000057657
chr6_105796153_105797245	GAIN	chr6	105796153	105797245	2.04557	4.26909	1.53057	1.43356	90	13	17	4	76	15	18	4	Intergenic	ENSG00000057657
chr6_105824422_105824993	GAIN	chr6	105824422	105824993	3.91452	3.17072	4.38919	3.91303	25	22	3	0	22	26	3	0	Intergenic	ENSG00000057657
chr6_105919207_105920002	GAIN	chr6	105919207	105920002	3.51454	4.18384	4.90157	4.337	48	53	3	6	42	62	3	6	Intergenic	ENSG00000057657
chr6_105982115_105983492	GAIN	chr6	105982115	105983492	2.93673	5.59197	4.42575	3.94276	160	119	20	13	133	135	24	12	Intergenic	ENSG00000057657
chr6_105980352_105981497	GAIN	chr6	105980352	105981497	2.74392	4.94162	3.53005	3.18644	117	60	6	20	100	70	7	18	Intergenic	ENSG00000057657
chr6_105920296_105921152	GAIN	chr6	105920296	105921152	3.72316	4.08011	5.06809	4.47286	45	49	5	2	39	57	5	2	Intergenic	ENSG00000057657
chr6_105794313_105794504	GAIN	chr6	105794313	105794504	1.94194	2.56156	1.57408	1.47102	14	9	4	2	12	11	4	2	Intergenic	ENSG00000057657
chr1_203652635_203653914	GAIN	chr1	203652635	203653914	2.24974	6.59847	2.85959	2.60193	394	162	29	81	324	183	37	69	intron (NM_001001396, intron 1 of 21)	ENSG00000058668
chr1_203620087_203621416	GAIN	chr1	203620087	203621416	3.3532	5.92308	4.34932	3.88064	244	133	24	7	201	150	28	6	Intergenic	ENSG00000058668
chr1_203623797_203624105	GAIN	chr1	203623797	203624105	1.81491	3.0583	1.64033	1.52816	17	17	4	6	15	20	4	6	Intergenic	ENSG00000058668
chr1_203625855_203626860	GAIN	chr1	203625855	203626860	1.46724	5.92279	1.54657	1.44728	203	93	49	43	167	104	61	37	promoter-TSS (NM_001684)	ENSG00000058668
chr1_203654044_203655108	GAIN	chr1	203654044	203655108	2.66494	4.79626	3.42295	3.09335	117	44	8	16	100	51	9	15	intron (NM_001001396, intron 1 of 21)	ENSG00000058668
chr1_203621664_203622209	GAIN	chr1	203621664	203622209	3.51513	4.24869	4.764	4.222	64	45	7	2	55	52	7	2	Intergenic	ENSG00000058668
chr1_203622218_203623658	GAIN	chr1	203622218	203623658	3.47094	5.51687	4.73593	4.19932	142	129	17	5	119	146	19	5	Intergenic	ENSG00000058668
chr1_203624525_203624961	GAIN	chr1	203624525	203624961	2.28691	4.78856	2.2598	2.07386	133	25	16	12	112	29	18	11	Intergenic	ENSG00000058668
chr1_234487336_234488642	GAIN	chr1	234487336	234488642	3.66181	5.26587	5.25498	4.62563	173	72	12	5	145	82	13	5	Intergenic	ENSG00000059588
chr12_10701178_10701458	GAIN	chr12	10701178	10701458	2.11996	2.85581	1.89622	1.75377	20	11	5	2	17	13	5	2	exon (NM_003651, exon 9 of 10)	ENSG00000060138
chr10_68698834_68700338	GAIN	chr10	68698834	68700338	6.72642	5.15524	11.2874	9.18433	156	86	1	1	135	101	1	1	Intergenic	ENSG00000060339
chr1_26789389_26790596	GAIN	chr1	26789389	26790596	1.8774	5.19631	2.37986	2.18096	109	74	21	26	92	84	25	23	intron (NM_001202554, intron 1 of 3)	ENSG00000060642
chr11_32891884_32892531	GAIN	chr11	32891884	32892531	2.63628	4.40955	3.56414	3.21581	59	53	7	11	51	62	8	10	promoter-TSS (NM_001076786)	ENSG00000060749
chr12_24947026_24947210	GAIN	chr12	24947026	24947210	2.07743	3.07865	1.97302	1.82108	25	13	3	6	22	16	3	6	intron (NM_001178091, intron 1 of 9)	ENSG00000060982
chr12_24821845_24822185	GAIN	chr12	24821845	24822185	3.79907	4.71766	5.21278	4.59172	132	38	6	5	112	44	6	5	intron (NM_001178091, intron 9 of 9)	ENSG00000060982
chr12_24837101_24841079	GAIN	chr12	24837101	24841079	4.08255	7.8915	8.00049	6.75116	1103	511	36	45	888	565	47	39	intron (NM_001178091, intron 6 of 9)	ENSG00000060982
chr12_24836007_24836705	GAIN	chr12	24836007	24836705	3.43661	3.95091	4.48087	3.98806	65	26	3	5	56	31	3	5	intron (NM_001178091, intron 7 of 9)	ENSG00000060982
chr12_24960050_24960942	GAIN	chr12	24960050	24960942	3.11267	4.26589	2.66992	2.43676	112	9	8	4	95	11	8	4	Intergenic	ENSG00000060982
chr12_24822327_24822963	GAIN	chr12	24822327	24822963	4.109	3.93476	5.68814	4.97358	62	30	3	2	54	35	3	2	intron (NM_001178091, intron 9 of 9)	ENSG00000060982
chr12_24778327_24778882	GAIN	chr12	24778327	24778882	4.42905	3.91858	4.57295	4.06471	87	12	3	1	75	14	3	1	Intergenic	ENSG00000060982
chr12_24823948_24824215	GAIN	chr12	24823948	24824215	4.13614	3.31961	4.91024	4.34369	40	17	2	1	35	20	2	1	intron (NM_001178091, intron 9 of 9)	ENSG00000060982
chr12_24823085_24823826	GAIN	chr12	24823085	24823826	5.58266	4.92565	7.05557	6.03467	184	34	1	3	159	41	1	3	intron (NM_001178091, intron 9 of 9)	ENSG00000060982
chr20_35620050_35620284	GAIN	chr20	35620050	35620284	1.87145	2.97574	1.62341	1.51344	25	9	5	4	22	11	5	4	intron (NM_001317931, intron 10 of 11)	ENSG00000061656
chr12_27739085_27739510	GAIN	chr12	27739085	27739510	3.04918	2.767	2.88346	2.62271	21	12	0	4	19	15	0	4	intron (NM_021821, intron 7 of 7)	ENSG00000061794
chr3_195894821_195895262	GAIN	chr3	195894821	195895262	2.81219	3.30128	3.19658	2.89823	32	18	3	4	28	22	3	4	intron (NM_005781, intron 1 of 14)	ENSG00000061938
chr19_48624445_48624673	GAIN	chr19	48624445	48624673	6.59612	2.24743	5.0557	4.46252	14	9	0	0	13	11	0	0	promoter-TSS (NM_001204160)	ENSG00000063176
chr1_88532416_88532837	GAIN	chr1	88532416	88532837	2.15051	3.33558	1.98929	1.83537	16	27	7	3	14	32	7	3	Intergenic	ENSG00000065243
chr6_52514775_52515670	GAIN	chr6	52514775	52515670	2.94655	4.5716	3.49864	3.15987	101	38	12	4	85	44	13	4	intron (NM_012288, intron 4 of 10)	ENSG00000065308
chr6_52536269_52538184	GAIN	chr6	52536269	52538184	2.21663	5.66351	2.07504	1.91092	205	79	39	10	168	89	47	9	intron (NM_012288, intron 1 of 10)	ENSG00000065308
chr6_52515864_52517280	GAIN	chr6	52515864	52517280	3.26947	5.01192	3.27728	2.96667	179	30	14	4	150	35	15	4	intron (NM_012288, intron 3 of 10)	ENSG00000065308
chr16_75616976_75617515	GAIN	chr16	75616976	75617515	3.60181	3.87353	3.70824	3.33903	76	15	1	6	67	18	1	6	exon (NM_001324453, exon 4 of 7)	ENSG00000065457
chr10_12121079_12124344	GAIN	chr10	12121079	12124344	4.9746	7.33705	9.98131	8.22695	662	432	18	12	541	481	22	11	3' UTR (NM_018706, exon 17 of 17)	ENSG00000065665
chr10_6507769_6508059	GAIN	chr10	6507769	6508059	3.02806	3.31812	3.32811	3.01096	32	19	5	1	28	22	5	1	intron (NM_001242413, intron 3 of 16)	ENSG00000065675
chr10_6506981_6507630	GAIN	chr10	6506981	6507630	2.14395	4.12771	2.16106	1.98695	57	30	14	4	48	35	15	4	intron (NM_001282645, intron 3 of 16)	ENSG00000065675
chr19_3022829_3023637	GAIN	chr19	3022829	3023637	2.64085	3.85553	3.03334	2.75366	59	20	5	7	51	24	5	7	intron (NM_001144762, intron 5 of 17)	ENSG00000065717
chrX_46710683_46710935	GAIN	chrX	46710683	46710935	3.21901	2.19261	2.60239	2.37677	15	5	1	1	13	6	1	1	intron (NM_001257291, intron 1 of 16)	ENSG00000065923
chrX_46704493_46705832	GAIN	chrX	46704493	46705832	2.82615	5.10484	3.11865	2.82883	74	108	19	5	62	122	22	5	intron (NM_001257291, intron 1 of 16)	ENSG00000065923
chr12_50517423_50517748	GAIN	chr12	50517423	50517748	3.18403	3.1792	3.4631	3.12867	35	13	3	2	31	16	3	2	intron (NM_173602, intron 1 of 37)	ENSG00000066084
chr12_50531952_50533825	GAIN	chr12	50531952	50533825	2.66565	6.09995	3.48403	3.14698	290	121	34	20	238	136	42	18	intron (NM_173602, intron 1 of 37)	ENSG00000066084
chr1_40711455_40712270	GAIN	chr1	40711455	40712270	1.76047	4.79591	2.06803	1.90503	85	50	16	22	72	58	18	20	intron (NM_001308115, intron 1 of 9)	ENSG00000066136
chr14_92779402_92779635	GAIN	chr14	92779402	92779635	2.41276	2.6758	2.01285	1.85643	16	11	5	0	14	13	5	0	Intergenic	ENSG00000066455
chr14_92774927_92775622	GAIN	chr14	92774927	92775622	3.87518	4.19427	5.36149	4.71081	76	35	5	2	65	41	5	2	Intergenic	ENSG00000066455
chr1_70071702_70071876	GAIN	chr1	70071702	70071876	4.94278	2.79815	4.92688	4.35709	15	20	1	0	13	24	1	0	intron (NM_020794, intron 21 of 24)	ENSG00000066557
chr10_1049049_1049250	GAIN	chr10	1049049	1049250	2.14187	2.84629	1.88216	1.74179	24	8	4	3	21	10	4	3	promoter-TSS (NM_001317956)	ENSG00000067064
chr10_1049596_1050417	GAIN	chr10	1049596	1050417	2.57437	4.51704	3.2495	2.94384	48	68	8	12	41	79	9	11	promoter-TSS (NM_004508)	ENSG00000067064
chr10_3742111_3742512	GAIN	chr10	3742111	3742512	3.70554	4.20835	4.5244	4.02403	93	23	5	3	80	27	5	3	intron (NR_131187, intron 1 of 1)	ENSG00000067082
chr10_3808861_3810128	GAIN	chr10	3808861	3810128	1.3428	6.2428	1.39354	1.31422	197	151	66	53	161	168	85	45	Intergenic	ENSG00000067082
chr10_3741040_3741672	GAIN	chr10	3741040	3741672	4.08738	4.59575	5.69205	4.97617	88	59	7	1	75	68	7	1	intron (NR_131187, intron 1 of 1)	ENSG00000067082
chr10_3734342_3734992	GAIN	chr10	3734342	3734992	4.06644	3.65188	4.99138	4.40802	38	32	4	0	33	37	4	0	intron (NR_131187, intron 1 of 1)	ENSG00000067082
chr10_3737946_3738224	GAIN	chr10	3737946	3738224	2.63011	3.03454	2.56324	2.34287	18	19	5	1	16	22	5	1	intron (NR_131187, intron 1 of 1)	ENSG00000067082
chr10_3741778_3741992	GAIN	chr10	3741778	3741992	3.20715	4.64497	2.74923	2.50594	110	40	14	0	92	46	15	0	intron (NR_131187, intron 1 of 1)	ENSG00000067082
chr10_3755556_3759617	GAIN	chr10	3755556	3759617	2.01783	7.65133	2.19707	2.01888	633	460	136	70	503	498	190	58	Intergenic	ENSG00000067082
chr10_3739896_3740900	GAIN	chr10	3739896	3740900	1.85767	5.06719	1.5041	1.41052	120	51	33	6	99	58	38	5	intron (NR_131187, intron 1 of 1)	ENSG00000067082
chr10_3733554_3734218	GAIN	chr10	3733554	3734218	4.27437	3.44688	5.39957	4.74161	31	29	2	1	27	34	2	1	intron (NR_131187, intron 1 of 1)	ENSG00000067082
chr15_73165961_73166417	GAIN	chr15	73165961	73166417	4.49277	3.1499	4.97165	4.39229	18	28	1	1	16	33	1	1	intron (NM_001172623, intron 5 of 27)	ENSG00000067141
chr15_72226553_72229845	GAIN	chr15	72226553	72229845	1.8817	6.99745	2.02627	1.8683	304	332	34	147	251	371	44	123	intron (NM_001206798, intron 1 of 10)	ENSG00000067225
chr15_43494661_43495343	GAIN	chr15	43494661	43495343	4.26581	4.35569	5.26862	4.63702	89	39	6	0	76	45	6	0	intron (NM_005657, intron 1 of 27)	ENSG00000067369
chr15_43493317_43494393	GAIN	chr15	43493317	43494393	2.43789	4.91171	2.86036	2.60254	132	40	16	12	111	46	18	11	promoter-TSS (NM_001355001)	ENSG00000067369
chr18_21112125_21112768	GAIN	chr18	21112125	21112768	1.55821	4.81193	1.53697	1.43894	56	68	12	32	48	78	14	29	promoter-TSS (NM_005406)	ENSG00000067900
chr16_67055502_67055763	GAIN	chr16	67055502	67055763	3.3004	3.86649	4.4716	3.98053	49	32	4	4	42	38	4	4	intron (NM_001755, intron 3 of 5)	ENSG00000067955
chr16_67055972_67056294	GAIN	chr16	67055972	67056294	3.57169	2.84879	3.28443	2.97289	33	6	1	2	29	7	1	2	intron (NM_001755, intron 3 of 5)	ENSG00000067955
chrX_24513736_24514473	GAIN	chrX	24513736	24514473	5.6349	4.17433	6.31945	5.47621	26	75	2	0	23	87	2	0	intron (NM_001142386, intron 5 of 11)	ENSG00000067992
chr15_99424659_99425391	GAIN	chr15	99424659	99425391	1.66631	3.71485	1.6718	1.55658	36	22	8	10	31	26	8	9	Intergenic	ENSG00000068305
chr15_99504038_99505591	GAIN	chr15	99504038	99505591	2.41909	5.7711	3.50332	3.16381	180	122	27	24	149	138	33	21	Intergenic	ENSG00000068305
chr15_99502002_99502960	GAIN	chr15	99502002	99502960	2.15991	4.55745	2.62399	2.39584	74	46	15	10	63	53	17	9	Intergenic	ENSG00000068305
chr15_99503147_99503932	GAIN	chr15	99503147	99503932	2.71093	4.6118	3.61494	3.25859	67	63	12	7	57	72	13	6	Intergenic	ENSG00000068305
chr2_45554105_45555554	GAIN	chr2	45554105	45555554	3.36106	5.60798	4.37204	3.89969	263	59	14	13	219	68	16	12	intron (NM_018079, intron 10 of 20)	ENSG00000068784
chr5_62223402_62223811	GAIN	chr5	62223402	62223811	2.20934	4.29318	1.95405	1.80459	19	69	7	14	17	80	7	13	Intergenic	ENSG00000068796
chr5_62282933_62285482	GAIN	chr5	62282933	62285482	4.20544	6.17106	6.71468	5.77386	193	246	15	7	161	276	17	6	Intergenic	ENSG00000068796
chr5_62232909_62233690	GAIN	chr5	62232909	62233690	4.00508	4.79026	6.43195	5.55976	109	63	6	4	93	73	6	4	Intergenic	ENSG00000068796
chr5_62234933_62235221	GAIN	chr5	62234933	62235221	2.41937	3.2297	2.4594	2.25046	27	17	6	2	23	20	6	2	Intergenic	ENSG00000068796
chr5_62233834_62234174	GAIN	chr5	62233834	62234174	2.30924	3.59148	2.15652	1.98292	21	33	9	2	18	38	9	2	Intergenic	ENSG00000068796
chr5_62232477_62232848	GAIN	chr5	62232477	62232848	2.51039	3.81744	2.94816	2.67924	42	29	8	4	36	34	8	4	Intergenic	ENSG00000068796
chr5_62224130_62225117	GAIN	chr5	62224130	62225117	2.70171	4.84106	3.63149	3.27307	118	48	9	15	100	56	10	14	Intergenic	ENSG00000068796
chr5_62288195_62289470	GAIN	chr5	62288195	62289470	3.32342	5.15992	4.60879	4.09392	69	127	9	11	59	145	10	10	Intergenic	ENSG00000068796
chr5_62304874_62305920	GAIN	chr5	62304874	62305920	1.35667	6.1248	1.47389	1.38395	223	109	49	67	183	122	62	57	promoter-TSS (NM_004520)	ENSG00000068796
chr5_62285578_62287381	GAIN	chr5	62285578	62287381	3.36439	5.92531	4.11641	3.68631	103	232	21	10	86	260	25	9	Intergenic	ENSG00000068796
chr5_62287497_62288080	GAIN	chr5	62287497	62288080	3.40177	4.00869	3.31718	3.00144	17	63	6	2	15	73	6	2	Intergenic	ENSG00000068796
chr12_9670288_9673089	GAIN	chr12	9670288	9673089	1.59378	6.46131	1.98357	1.83022	242	186	54	76	198	207	70	64	intron (NM_001197319, intron 1 of 2)	ENSG00000069493
chrX_44543155_44543487	GAIN	chrX	44543155	44543487	1.52406	3.90801	1.40333	1.32244	24	37	10	12	21	43	11	11	promoter-TSS (NM_173794)	ENSG00000069509
chr15_61057626_61057820	GAIN	chr15	61057626	61057820	4.54599	2.46873	4.11849	3.68791	11	15	0	1	10	18	0	1	intron (NM_134261, intron 1 of 10)	ENSG00000069667
chr1_91698896_91699920	GAIN	chr1	91698896	91699920	4.40734	4.19532	6.43691	5.56366	77	37	3	2	66	44	3	2	intron (NM_001195684, intron 15 of 17)	ENSG00000069702
chr1_91763319_91763741	GAIN	chr1	91763319	91763741	4.29264	3.44437	4.96184	4.38449	50	15	2	1	44	18	2	1	intron (NM_001195684, intron 4 of 17)	ENSG00000069702
chr1_91762870_91763278	GAIN	chr1	91762870	91763278	3.79243	2.59798	3.73966	3.36625	16	13	1	1	14	16	1	1	intron (NM_001195684, intron 4 of 17)	ENSG00000069702
chr1_91700139_91700374	GAIN	chr1	91700139	91700374	2.7131	3.02159	2.5948	2.37037	15	22	1	5	13	27	1	5	intron (NM_001195684, intron 15 of 17)	ENSG00000069702
chr1_91803203_91804718	GAIN	chr1	91803203	91804718	1.52835	6.00882	1.80936	1.67625	165	138	44	53	136	155	55	46	intron (NR_036634, intron 2 of 17)	ENSG00000069702
chr3_141900054_141900432	GAIN	chr3	141900054	141900432	2.76265	3.29724	2.94363	2.67518	35	15	5	2	30	18	5	2	intron (NM_001679, intron 1 of 6)	ENSG00000069849
chr15_52013357_52013801	GAIN	chr15	52013357	52013801	2.6805	3.3889	3.07232	2.78662	27	24	4	4	24	28	4	4	Intergenic	ENSG00000069956
chr15_55257202_55257366	GAIN	chr15	55257202	55257366	1.90977	2.52796	1.54161	1.44297	12	10	3	3	11	12	3	3	intron (NM_183234, intron 1 of 6)	ENSG00000069974
chr15_55284053_55284795	GAIN	chr15	55284053	55284795	2.00637	3.85277	2.19371	2.01578	35	32	6	11	30	38	6	10	intron (NM_183235, intron 1 of 6)	ENSG00000069974
chr15_55290356_55290916	GAIN	chr15	55290356	55290916	2.43345	3.83803	2.76013	2.51515	28	40	6	7	24	47	6	7	promoter-TSS (NM_183235)	ENSG00000069974
chr9_109398916_109399633	GAIN	chr9	109398916	109399633	3.36388	3.53735	4.09051	3.66463	46	19	3	3	40	23	3	3	intron (NM_002829, intron 19 of 25)	ENSG00000070159
chr4_99850944_99853335	GAIN	chr4	99850944	99853335	4.4534	5.76204	7.6397	6.48221	264	104	8	7	222	119	9	6	intron (NM_014395, intron 3 of 8)	ENSG00000070190
chr14_56666061_56666494	GAIN	chr14	56666061	56666494	8.12686	3.50744	7.57234	6.42985	19	44	0	0	17	53	0	0	Intergenic	ENSG00000070269
chr17_2088968_2090508	GAIN	chr17	2088968	2090508	1.76038	5.95926	1.93301	1.78594	240	88	44	38	197	99	55	33	promoter-TSS (NM_001282326)	ENSG00000070366
chr7_25006640_25006826	GAIN	chr7	25006640	25006826	4.62123	3.24954	4.67269	4.14705	47	10	2	0	41	12	2	0	Intergenic	ENSG00000070882
chr12_89671416_89671746	GAIN	chr12	89671416	89671746	7.29517	2.77471	5.9175	5.15374	33	7	0	0	29	9	0	0	Intergenic	ENSG00000070961
chr2_101621929_101622449	GAIN	chr2	101621929	101622449	4.63535	3.76306	5.8412	5.09608	29	46	2	1	25	54	2	1	Intergenic	ENSG00000071054
chr2_101704710_101704925	GAIN	chr2	101704710	101704925	3.11273	2.57508	2.78311	2.53523	12	14	3	0	11	17	3	0	intron (NM_001242560, intron 2 of 30)	ENSG00000071054
chr2_101755256_101755454	GAIN	chr2	101755256	101755454	3.12491	2.89247	2.71501	2.47645	31	7	4	0	27	9	4	0	intron (NM_001242560, intron 2 of 30)	ENSG00000071054
chr2_101719520_101719759	GAIN	chr2	101719520	101719759	1.84019	2.82843	1.56832	1.4659	19	10	5	3	17	12	5	3	intron (NM_001242560, intron 2 of 30)	ENSG00000071054
chr2_101622559_101623527	GAIN	chr2	101622559	101623527	3.47668	4.58733	4.30377	3.84187	38	90	6	6	33	104	6	6	Intergenic	ENSG00000071054
chr2_101704114_101704424	GAIN	chr2	101704114	101704424	4.24403	3.75304	5.6478	4.9421	56	25	2	2	49	30	2	2	intron (NM_001242560, intron 2 of 30)	ENSG00000071054
chr2_101737860_101738231	GAIN	chr2	101737860	101738231	3.58571	3.2094	3.85993	3.47022	17	29	1	3	15	35	1	3	intron (NM_001242560, intron 2 of 30)	ENSG00000071054
chr2_101735179_101735611	GAIN	chr2	101735179	101735611	3.15941	2.92432	3.14377	2.85162	14	21	3	1	12	25	3	1	intron (NM_001242560, intron 2 of 30)	ENSG00000071054
chr2_101754518_101754964	GAIN	chr2	101754518	101754964	3.74003	3.62601	4.87057	4.30993	45	25	3	2	39	30	3	2	intron (NM_001242560, intron 2 of 30)	ENSG00000071054
chr4_147735368_147735967	GAIN	chr4	147735368	147735967	3.25495	3.81974	4.22576	3.77805	36	39	3	5	31	46	3	5	intron (NM_024605, intron 1 of 22)	ENSG00000071205
chr4_147736142_147736728	GAIN	chr4	147736142	147736728	3.60973	3.99698	4.61972	4.10272	48	41	6	1	41	48	6	1	intron (NM_024605, intron 1 of 22)	ENSG00000071205
chr7_120954816_120955742	GAIN	chr7	120954816	120955742	5.38393	4.41755	8.30572	6.982	87	50	2	1	75	59	2	1	intron (NM_198267, intron 3 of 4)	ENSG00000071243
chr7_120951819_120952016	GAIN	chr7	120951819	120952016	2.00785	2.91176	1.78004	1.65128	24	9	4	4	21	11	4	4	intron (NM_198267, intron 2 of 4)	ENSG00000071243
chr7_120956335_120956690	GAIN	chr7	120956335	120956690	2.94786	3.2281	3.34606	3.0262	24	22	3	3	21	26	3	3	3' UTR (NM_198267, exon 5 of 5)	ENSG00000071243
chr2_170222126_170222325	GAIN	chr2	170222126	170222325	2.15368	2.24183	1.60244	1.49595	7	10	2	2	6	12	2	2	intron (NM_001083615, intron 6 of 33)	ENSG00000071909
chr2_170180095_170180443	GAIN	chr2	170180095	170180443	3.02154	3.07659	3.08006	2.79369	31	12	4	1	27	14	4	1	intron (NM_001083615, intron 1 of 33)	ENSG00000071909
chr17_17853005_17853834	GAIN	chr17	17853005	17853834	2.07674	4.48962	2.35634	2.15985	71	43	7	20	61	50	8	18	intron (NM_001033551, intron 11 of 13)	ENSG00000072310
chrX_53438410_53439137	GAIN	chrX	53438410	53439137	3.35344	3.88463	4.10313	3.67551	32	46	2	6	28	54	2	6	Intergenic	ENSG00000072506
chrX_53437506_53438151	GAIN	chrX	53437506	53438151	3.02222	3.83228	3.78949	3.40785	37	37	6	3	32	43	6	3	Intergenic	ENSG00000072506
chr3_3119240_3120128	GAIN	chr3	3119240	3120128	5.60931	4.64707	8.40257	7.05557	107	57	3	0	92	66	3	0	Intergenic	ENSG00000072756
chr12_124773266_124773623	GAIN	chr12	124773266	124773623	2.10228	3.99206	2.02956	1.87122	62	19	12	5	53	22	13	5	Intergenic	ENSG00000073060
chr12_124773684_124774468	GAIN	chr12	124773684	124774468	1.68326	4.56046	1.39078	1.31177	58	49	25	5	49	56	28	5	Intergenic	ENSG00000073060
chr4_112318254_112319436	GAIN	chr4	112318254	112319436	3.44484	4.88077	3.8649	3.47426	46	113	3	13	40	132	3	12	intron (NM_001102406, intron 2 of 15)	ENSG00000073331
chr17_40607160_40607636	GAIN	chr17	40607160	40607636	2.43803	3.01272	2.40631	2.20402	25	13	2	5	22	16	2	5	Intergenic	ENSG00000073584
chr17_40608618_40611999	GAIN	chr17	40608618	40611999	4.08407	7.09712	7.9623	6.72241	464	407	24	22	380	453	30	19	Intergenic	ENSG00000073584
chr17_40612269_40612493	GAIN	chr17	40612269	40612493	2.65431	2.52151	2.37136	2.17345	15	10	1	3	13	12	1	3	Intergenic	ENSG00000073584
chr17_40614434_40616898	GAIN	chr17	40614434	40616898	2.66567	6.03463	2.95451	2.68469	290	106	37	13	237	119	45	12	Intergenic	ENSG00000073584
chr17_40607807_40608482	GAIN	chr17	40607807	40608482	4.25138	4.46683	6.42501	5.55429	92	47	2	5	80	56	2	5	Intergenic	ENSG00000073584
chr17_39915926_39916174	GAIN	chr17	39915926	39916174	4.1595	2.8482	4.40482	3.92539	20	17	0	2	18	21	0	2	intron (NM_001042471, intron 2 of 9)	ENSG00000073605
chr17_39916950_39917549	GAIN	chr17	39916950	39917549	3.16203	4.18115	4.25112	3.79782	73	32	6	5	63	38	6	5	exon (NM_018530, exon 1 of 8)	ENSG00000073605
chr17_39916294_39916727	GAIN	chr17	39916294	39916727	3.92678	3.11002	4.39792	3.91998	26	20	0	3	23	24	0	3	intron (NM_001042471, intron 2 of 9)	ENSG00000073605
chr17_39915102_39915532	GAIN	chr17	39915102	39915532	3.41407	3.62986	4.08586	3.66081	32	33	5	1	28	39	5	1	intron (NM_001042471, intron 2 of 9)	ENSG00000073605
chr3_185299158_185299391	GAIN	chr3	185299158	185299391	4.36672	2.35651	3.88096	3.48783	14	10	1	0	12	12	1	0	intron (NM_001242317, intron 2 of 12)	ENSG00000073803
chr3_185290719_185291202	GAIN	chr3	185290719	185291202	3.78407	3.03956	4.19313	3.75056	30	14	2	1	26	17	2	1	intron (NM_001242317, intron 2 of 12)	ENSG00000073803
chr11_86140808_86141805	GAIN	chr11	86140808	86141805	2.26396	4.67515	2.14532	1.9727	111	30	19	6	93	35	21	6	Intergenic	ENSG00000073921
chr11_86143810_86144341	GAIN	chr11	86143810	86144341	2.76341	3.47167	3.15973	2.86558	26	28	5	3	23	33	5	3	Intergenic	ENSG00000073921
chr11_86115538_86117228	GAIN	chr11	86115538	86117228	4.1829	5.81883	6.86115	5.8861	254	119	12	6	212	135	14	6	Intergenic	ENSG00000073921
chr11_86046478_86047239	GAIN	chr11	86046478	86047239	4.73519	3.83671	6.61789	5.70137	50	35	2	1	44	41	2	1	intron (NM_001206947, intron 1 of 18)	ENSG00000073921
chr11_86139699_86140293	GAIN	chr11	86139699	86140293	1.52643	3.72606	1.39115	1.31207	41	17	11	8	35	20	12	7	Intergenic	ENSG00000073921
chr11_86142323_86142706	GAIN	chr11	86142323	86142706	2.04963	3.34507	2.05008	1.88921	32	15	6	5	28	18	6	5	Intergenic	ENSG00000073921
chr11_86138747_86139176	GAIN	chr11	86138747	86139176	1.77656	4.39829	2.03169	1.87303	58	41	13	15	49	47	14	14	Intergenic	ENSG00000073921
chr11_86177397_86177946	GAIN	chr11	86177397	86177946	2.8874	4.48076	3.96043	3.55432	85	42	9	7	72	49	10	7	Intergenic	ENSG00000074266
chr11_86176550_86177284	GAIN	chr11	86176550	86177284	3.47196	4.61946	4.24739	3.79546	107	43	10	2	90	50	11	2	Intergenic	ENSG00000074266
chr4_48149522_48149776	GAIN	chr4	48149522	48149776	2.80384	3.11851	3.07029	2.78514	24	18	3	3	21	22	3	3	exon (NM_003215, exon 11 of 18)	ENSG00000074966
chr4_48127563_48127722	GAIN	chr4	48127563	48127722	4.05788	2.14522	3.29813	2.98461	10	9	1	0	9	11	1	0	intron (NM_003328, intron 1 of 14)	ENSG00000074966
chr4_48153326_48153824	GAIN	chr4	48153326	48153824	5.88701	3.55742	7.35164	6.26061	36	33	0	1	32	40	0	1	intron (NM_003215, intron 9 of 17)	ENSG00000074966
chr4_48128157_48128532	GAIN	chr4	48128157	48128532	1.72305	4.35985	1.77194	1.6446	64	33	17	10	54	38	19	9	intron (NM_003328, intron 1 of 14)	ENSG00000074966
chr4_48149981_48150701	GAIN	chr4	48149981	48150701	3.99326	4.12727	4.95221	4.37787	56	45	6	0	48	52	6	0	intron (NM_003215, intron 10 of 17)	ENSG00000074966
chr4_48154837_48155078	GAIN	chr4	48154837	48155078	3.00044	2.81552	2.8486	2.59222	20	13	4	0	17	16	4	0	intron (NM_003215, intron 9 of 17)	ENSG00000074966
chr11_108136304_108136481	GAIN	chr11	108136304	108136481	2.55449	2.17743	1.95148	1.80246	7	10	1	2	6	12	1	2	intron (NM_000019, intron 5 of 11)	ENSG00000075239
chr18_74149950_74150269	GAIN	chr18	74149950	74150269	3.95291	2.74324	3.88384	3.48976	14	18	2	0	12	22	2	0	intron (NM_014177, intron 1 of 5)	ENSG00000075336
chr3_171996393_171996804	GAIN	chr3	171996393	171996804	4.19566	3.34903	5.16	4.54865	38	20	1	2	34	24	1	2	Intergenic	ENSG00000075420
chr3_172138628_172139448	GAIN	chr3	172138628	172139448	2.71323	4.27485	3.38941	3.06405	52	50	4	12	45	59	4	11	intron (NM_001135095, intron 3 of 25)	ENSG00000075420
chr3_172137912_172138469	GAIN	chr3	172137912	172138469	1.53251	4.72237	1.65964	1.54582	59	58	17	23	50	67	19	21	intron (NM_001135095, intron 3 of 25)	ENSG00000075420
chr3_171995195_171995474	GAIN	chr3	171995195	171995474	2.62449	3.60061	2.81818	2.56556	50	15	4	6	43	18	4	6	Intergenic	ENSG00000075420
chr3_172087465_172088075	GAIN	chr3	172087465	172088075	1.64997	3.53612	1.46234	1.37392	25	23	11	4	21	27	12	4	intron (NM_001135095, intron 1 of 25)	ENSG00000075420
chr3_172139877_172140202	GAIN	chr3	172139877	172140202	2.28569	2.5199	1.92077	1.77525	15	9	1	4	13	11	1	4	intron (NM_001135095, intron 3 of 25)	ENSG00000075420
chr4_48780568_48780999	GAIN	chr4	48780568	48780999	1.75649	3.2582	1.65114	1.53827	26	15	6	6	23	18	6	6	promoter-TSS (NM_015030)	ENSG00000075539
chr7_5584869_5585563	GAIN	chr7	5584869	5585563	4.20238	4.83599	5.39175	4.73456	150	40	7	2	127	47	7	2	Intergenic	ENSG00000075618
chr7_5584550_5584773	GAIN	chr7	5584550	5584773	3.55503	3.50384	3.75114	3.37592	47	17	5	0	40	20	5	0	Intergenic	ENSG00000075618
chr7_5585668_5586138	GAIN	chr7	5585668	5586138	3.89535	3.12528	4.36879	3.89711	34	14	2	1	30	17	2	1	Intergenic	ENSG00000075618
chr7_5583276_5584437	GAIN	chr7	5583276	5584437	3.59164	4.698	4.17187	3.73281	136	31	9	3	115	36	10	3	Intergenic	ENSG00000075618
chr7_5582684_5583081	GAIN	chr7	5582684	5583081	3.26059	3.67607	3.68774	3.32157	56	17	5	2	48	20	5	2	Intergenic	ENSG00000075618
chr7_5528586_5529006	GAIN	chr7	5528586	5529006	2.51869	3.41134	2.83761	2.58246	27	24	4	5	24	28	4	5	intron (NM_001101, intron 3 of 5)	ENSG00000075624
chr2_135916806_135917044	GAIN	chr2	135916806	135917044	2.93132	3.36048	2.79651	2.54708	48	9	2	5	42	11	2	5	intron (NM_001349, intron 10 of 15)	ENSG00000076003
chr2_135870912_135871345	GAIN	chr2	135870912	135871345	5.50141	3.21	5.87784	5.12462	43	13	0	1	38	16	0	1	intron (NM_005915, intron 2 of 16)	ENSG00000076003
chr2_135874193_135874491	GAIN	chr2	135874193	135874491	2.06817	2.81083	1.86355	1.72521	16	13	4	3	14	16	4	3	intron (NM_005915, intron 1 of 16)	ENSG00000076003
chr8_80122203_80122615	GAIN	chr8	80122203	80122615	2.87475	3.88494	3.05436	2.77139	51	28	9	1	43	33	9	1	intron (NR_105035, intron 1 of 6)	ENSG00000076554
chr8_80075302_80075940	GAIN	chr8	80075302	80075940	4.07264	3.90585	5.06196	4.46773	28	53	2	3	25	62	2	3	intron (NM_001025253, intron 1 of 7)	ENSG00000076554
chr8_80085259_80085960	GAIN	chr8	80085259	80085960	2.6186	4.28216	2.0682	1.90513	47	51	15	0	40	58	16	0	intron (NM_001025253, intron 1 of 7)	ENSG00000076554
chr8_80076112_80076659	GAIN	chr8	80076112	80076659	3.84145	4.01038	3.79542	3.41296	24	60	6	0	21	69	6	0	intron (NM_001025253, intron 1 of 7)	ENSG00000076554
chr8_80076742_80076919	GAIN	chr8	80076742	80076919	4.07249	2.15725	3.29984	2.98603	9	10	1	0	8	12	1	0	intron (NM_001025253, intron 1 of 7)	ENSG00000076554
chr8_80074783_80075134	GAIN	chr8	80074783	80075134	2.2784	2.59395	1.80595	1.67351	12	12	5	0	10	14	5	0	intron (NM_001025253, intron 1 of 7)	ENSG00000076554
chr17_28763499_28763895	GAIN	chr17	28763499	28763895	2.10953	3.44508	2.12555	1.95548	31	20	3	9	27	24	3	9	intron (NM_001288631, intron 2 of 3)	ENSG00000076604
chr8_81072777_81076571	GAIN	chr8	81072777	81076571	1.49564	6.72808	1.75559	1.63017	267	233	54	117	219	259	71	98	intron (NM_018440, intron 1 of 8)	ENSG00000076641
chr8_81133923_81134744	GAIN	chr8	81133923	81134744	4.07935	4.3612	4.89582	4.33187	110	24	5	2	94	28	5	2	Intergenic	ENSG00000076641
chr8_81132809_81133783	GAIN	chr8	81132809	81133783	3.51049	4.29178	4.4983	4.00326	92	29	3	7	80	34	3	7	Intergenic	ENSG00000076641
chr8_81071822_81072342	GAIN	chr8	81071822	81072342	2.82561	4.0956	3.68472	3.31881	53	39	4	9	46	46	4	8	intron (NM_018440, intron 1 of 8)	ENSG00000076641
chr1_202319469_202319669	GAIN	chr1	202319469	202319669	3.50636	2.41346	3.1358	2.84437	14	10	2	0	12	12	2	0	3' UTR (NM_021636, exon 18 of 18)	ENSG00000077152
chr1_202319140_202319317	GAIN	chr1	202319140	202319317	2.76023	3.33424	2.62498	2.3966	28	21	7	0	24	25	7	0	3' UTR (NM_021636, exon 18 of 18)	ENSG00000077152
chr16_27318158_27318709	GAIN	chr16	27318158	27318709	2.00438	3.47281	1.70541	1.58525	46	9	4	9	40	11	4	9	intron (NM_001257407, intron 1 of 10)	ENSG00000077238
chr16_27318747_27319594	GAIN	chr16	27318747	27319594	2.28624	5.86963	1.81099	1.67772	332	29	36	22	272	33	43	19	intron (NM_001257407, intron 1 of 10)	ENSG00000077238
chr16_27314885_27315308	GAIN	chr16	27314885	27315308	2.16721	3.74449	2.27652	2.08814	49	18	8	6	42	21	8	6	intron (NM_001257407, intron 1 of 10)	ENSG00000077238
chr16_27314297_27314763	GAIN	chr16	27314297	27314763	1.81499	4.37408	1.97279	1.82088	52	44	16	10	44	51	18	9	intron (NM_001257407, intron 1 of 10)	ENSG00000077238
chr16_27317029_27317386	GAIN	chr16	27317029	27317386	1.81109	2.99639	1.44021	1.355	18	14	8	1	16	17	8	1	intron (NM_001257407, intron 1 of 10)	ENSG00000077238
chr11_95555964_95556796	GAIN	chr11	95555964	95556796	5.80027	4.32361	7.50986	6.37939	42	75	2	0	37	87	2	0	Intergenic	ENSG00000077458
chr11_95699629_95699812	GAIN	chr11	95699629	95699812	7.17145	2.68919	6.2833	5.45001	18	16	0	0	16	20	0	0	Intergenic	ENSG00000077458
chr11_95700023_95701133	GAIN	chr11	95700023	95701133	3.84446	5.12036	3.73114	3.3584	84	116	13	0	71	131	14	0	Intergenic	ENSG00000077458
chr4_128862891_128863441	GAIN	chr4	128862891	128863441	2.4816	3.57495	2.26382	2.0771	52	12	2	9	46	15	2	9	3' UTR (NM_024900, exon 9 of 9)	ENSG00000077684
chr11_76860425_76860617	GAIN	chr11	76860425	76860617	2.04637	2.93603	1.82902	1.69405	25	9	4	4	22	11	4	4	promoter-TSS (NM_001300955)	ENSG00000078124
chr18_41884777_41885074	GAIN	chr18	41884777	41885074	4.46846	2.42825	4.07458	3.65089	16	10	1	0	14	12	1	0	Intergenic	ENSG00000078142
chr18_42067452_42068665	GAIN	chr18	42067452	42068665	3.44291	4.58879	4.48324	3.98988	116	35	4	9	100	41	4	8	intron (NM_001308020, intron 23 of 23)	ENSG00000078142
chr18_41947959_41948567	GAIN	chr18	41947959	41948567	4.94578	3.50984	6.11902	5.31806	49	20	1	1	43	24	1	1	Intergenic	ENSG00000078142
chrX_78923085_78923802	GAIN	chrX	78923085	78923802	3.83117	3.99519	4.38773	3.91191	38	49	6	0	33	57	6	0	Intergenic	ENSG00000078589
chr20_33554321_33554501	GAIN	chr20	33554321	33554501	2.91341	2.72219	2.86677	2.60835	16	14	2	2	14	17	2	2	intron (NM_001032999, intron 1 of 10)	ENSG00000078699
chr2_216121063_216121883	GAIN	chr2	216121063	216121883	3.63689	4.35275	5.04855	4.45665	70	49	7	2	60	57	7	2	intron (NM_021141, intron 5 of 20)	ENSG00000079246
chr2_216112636_216114039	GAIN	chr2	216112636	216114039	4.06281	5.48782	7.023	6.01004	197	95	8	8	166	109	9	7	intron (NM_021141, intron 2 of 20)	ENSG00000079246
chr2_216119308_216120203	GAIN	chr2	216119308	216120203	4.38439	4.17807	6.5069	5.61684	71	40	3	2	61	47	3	2	intron (NM_021141, intron 5 of 20)	ENSG00000079246
chr2_216120439_216121042	GAIN	chr2	216120439	216121042	4.59674	4.05807	6.39743	5.53152	75	30	2	2	65	36	2	2	intron (NM_021141, intron 5 of 20)	ENSG00000079246
chr2_216118532_216118889	GAIN	chr2	216118532	216118889	2.83074	2.90506	2.91111	2.64684	23	13	2	3	20	16	2	3	intron (NM_021141, intron 4 of 20)	ENSG00000079246
chr2_216114151_216115559	GAIN	chr2	216114151	216115559	2.44684	5.44756	2.86631	2.60793	137	102	8	37	117	118	9	33	intron (NM_021141, intron 2 of 20)	ENSG00000079246
chr2_216116627_216116842	GAIN	chr2	216116627	216116842	5.0622	2.87632	5.12012	4.51633	30	11	1	0	26	13	1	0	exon (NM_021141, exon 3 of 21)	ENSG00000079246
chr2_216112178_216112541	GAIN	chr2	216112178	216112541	3.57876	3.19298	4.17495	3.7355	27	21	1	3	24	25	1	3	intron (NM_021141, intron 1 of 20)	ENSG00000079246
chr2_216111538_216112062	GAIN	chr2	216111538	216112062	2.90084	3.15958	2.86897	2.61018	16	26	1	5	14	31	1	5	intron (NM_021141, intron 1 of 20)	ENSG00000079246
chr2_230234060_230234376	GAIN	chr2	230234060	230234376	3.5829	2.44743	3.33103	3.01353	14	11	1	1	12	13	1	1	intron (NM_001005176, intron 1 of 3)	ENSG00000079263
chr2_230235101_230235314	GAIN	chr2	230235101	230235314	3.05757	3.81742	3.10944	2.82048	71	12	5	4	61	14	5	4	intron (NM_001005176, intron 1 of 3)	ENSG00000079263
chr2_230229906_230230530	GAIN	chr2	230229906	230230530	2.04115	4.60545	2.50253	2.28851	60	58	14	14	51	67	16	13	intron (NM_001005176, intron 1 of 3)	ENSG00000079263
chr1_100443930_100445423	GAIN	chr1	100443930	100445423	3.47022	5.3509	4.00106	3.58856	236	38	12	9	197	44	14	8	intron (NM_001319212, intron 7 of 13)	ENSG00000079335
chr12_47754451_47754924	GAIN	chr12	47754451	47754924	2.41964	3.62576	2.73352	2.49201	38	23	7	4	33	27	7	4	intron (NM_001098531, intron 2 of 27)	ENSG00000079337
chr12_47755401_47756371	GAIN	chr12	47755401	47756371	2.27519	4.74206	2.60126	2.37569	110	37	16	11	93	43	18	10	intron (NM_001098531, intron 2 of 27)	ENSG00000079337
chr20_46367870_46369471	GAIN	chr20	46367870	46369471	3.67038	5.32387	5.82858	5.08615	174	81	6	13	148	94	7	12	intron (NM_182764, intron 20 of 20)	ENSG00000080189
chr9_3525035_3525437	GAIN	chr9	3525035	3525437	1.66558	3.79523	1.51264	1.41775	45	19	5	15	39	23	5	14	intron (NM_134428, intron 1 of 17)	ENSG00000080298
chr9_3579065_3579242	GAIN	chr9	3579065	3579242	3.14161	2.15535	2.53895	2.32097	9	9	1	1	8	11	1	1	Intergenic	ENSG00000080298
chr12_71755151_71755944	GAIN	chr12	71755151	71755944	1.82105	4.61629	2.07114	1.90747	80	41	12	21	68	48	13	19	intron (NM_014999, intron 1 of 6)	ENSG00000080371
chr3_98523625_98523926	GAIN	chr3	98523625	98523926	2.74813	3.59847	2.80534	2.5548	53	13	6	3	46	16	6	3	promoter-TSS (NM_019895)	ENSG00000080822
chr3_98525157_98527861	GAIN	chr3	98525157	98527861	1.71936	6.46774	2.0962	1.92968	300	155	41	88	246	174	53	75	Intergenic	ENSG00000080822
chr3_98523143_98523390	GAIN	chr3	98523143	98523390	2.4169	3.47655	2.07108	1.90745	52	7	6	4	45	9	6	4	promoter-TSS (NM_019895)	ENSG00000080822
chr20_37043532_37043713	GAIN	chr20	37043532	37043713	2.31241	2.8135	2.06843	1.90526	17	13	5	1	15	15	5	1	intron (NM_183404, intron 13 of 20)	ENSG00000080839
chr20_37043880_37044407	GAIN	chr20	37043880	37044407	1.90435	3.77078	1.93022	1.78366	28	32	10	6	24	37	11	6	exon (NM_002895, exon 13 of 22)	ENSG00000080839
chr15_50885039_50885925	GAIN	chr15	50885039	50885925	2.24494	4.69883	2.51805	2.30245	112	32	11	17	95	37	12	16	Intergenic	ENSG00000081014
chr5_89314137_89315480	GAIN	chr5	89314137	89315480	2.1423	5.20069	1.56264	1.46094	131	67	2	45	114	79	2	41	intron (NR_136219, intron 7 of 9)	ENSG00000081189
chr5_88978783_88979183	GAIN	chr5	88978783	88979183	2.58756	3.29133	2.56845	2.34747	17	28	2	6	15	33	2	6	intron (NR_136221, intron 3 of 6)	ENSG00000081189
chr5_89065970_89066415	GAIN	chr5	89065970	89066415	6.38478	3.98913	8.19335	6.89342	75	29	0	1	66	35	0	1	intron (NR_136221, intron 3 of 6)	ENSG00000081189
chr5_89066723_89067069	GAIN	chr5	89066723	89067069	3.73543	3.83275	4.21588	3.7696	73	15	3	3	63	18	3	3	intron (NR_136221, intron 3 of 6)	ENSG00000081189
chr5_88978125_88978590	GAIN	chr5	88978125	88978590	7.36819	2.85901	6.09404	5.29807	11	26	0	0	10	31	0	0	intron (NR_136221, intron 3 of 6)	ENSG00000081189
chr5_89065585_89065899	GAIN	chr5	89065585	89065899	3.95667	3.13914	4.37791	3.90438	22	24	0	3	20	29	0	3	intron (NR_136221, intron 3 of 6)	ENSG00000081189
chr5_88979679_88980295	GAIN	chr5	88979679	88980295	5.48314	3.21733	5.92976	5.1632	19	31	0	1	17	37	0	1	intron (NR_136221, intron 3 of 6)	ENSG00000081189
chr5_89064515_89065281	GAIN	chr5	89064515	89065281	5.87617	3.58515	6.75921	5.80661	25	42	1	0	22	50	1	0	intron (NR_136221, intron 3 of 6)	ENSG00000081189
chr2_196204667_196205557	GAIN	chr2	196204667	196205557	3.70622	5.22597	6.16629	5.35729	116	108	6	11	99	125	7	10	intron (NM_001348768, intron 28 of 28)	ENSG00000081320
chr2_196205693_196206528	GAIN	chr2	196205693	196206528	2.45305	4.39813	3.04919	2.76714	72	40	12	7	61	46	13	6	intron (NM_001348768, intron 28 of 28)	ENSG00000081320
chr9_96563699_96565823	GAIN	chr9	96563699	96565823	5.70279	5.9111	8.02023	6.76278	92	266	4	3	79	304	4	3	intron (NM_001077181, intron 3 of 13)	ENSG00000081377
chr9_96566038_96566263	GAIN	chr9	96566038	96566263	4.88646	2.74522	4.95939	4.38303	21	14	1	0	19	17	1	0	intron (NM_001351570, intron 1 of 13)	ENSG00000081377
chr18_62639319_62639656	GAIN	chr18	62639319	62639656	4.30912	3.48674	4.69563	4.16569	17	41	2	1	15	48	2	1	Intergenic	ENSG00000081913
chr18_62784069_62784224	GAIN	chr18	62784069	62784224	3.85484	2.63184	3.61076	3.25509	25	7	1	1	22	9	1	1	intron (NM_194449, intron 1 of 16)	ENSG00000081913
chr18_62662980_62664173	GAIN	chr18	62662980	62664173	3.90569	4.60486	5.06939	4.47393	51	85	7	2	44	98	7	2	Intergenic	ENSG00000081913
chr18_62637040_62639214	GAIN	chr18	62637040	62639214	5.4569	6.67984	10.6805	8.73268	341	330	9	5	284	372	10	5	Intergenic	ENSG00000081913
chr18_62845705_62846058	GAIN	chr18	62845705	62846058	1.87419	3.5784	1.78858	1.65857	35	19	10	4	30	22	10	4	intron (NM_194449, intron 3 of 16)	ENSG00000081913
chr18_62845035_62845367	GAIN	chr18	62845035	62845367	2.798	2.8981	2.80036	2.55029	25	11	3	2	22	13	3	2	intron (NM_194449, intron 3 of 16)	ENSG00000081913
chr1_67303199_67303883	GAIN	chr1	67303199	67303883	2.95054	3.98938	3.86985	3.47828	43	41	4	7	37	48	4	7	Intergenic	ENSG00000081985
chr1_67335272_67335531	GAIN	chr1	67335272	67335531	1.85977	3.25713	1.59742	1.49156	29	14	2	10	26	17	2	10	intron (NM_001258216, intron 7 of 13)	ENSG00000081985
chr1_67335966_67336452	GAIN	chr1	67335966	67336452	2.89868	3.48587	3.07948	2.79318	41	19	1	7	36	23	1	7	intron (NM_001258216, intron 7 of 13)	ENSG00000081985
chr1_67338748_67339327	GAIN	chr1	67338748	67339327	2.79948	3.78574	2.44123	2.23484	53	23	0	11	47	28	0	11	intron (NM_001258216, intron 8 of 13)	ENSG00000081985
chr5_39231694_39232377	GAIN	chr5	39231694	39232377	3.77588	3.67726	4.83962	4.28582	44	28	4	1	38	33	4	1	intron (NM_001243093, intron 1 of 18)	ENSG00000082074
chr5_39266319_39266814	GAIN	chr5	39266319	39266814	1.85147	3.24403	1.70024	1.58094	18	21	7	4	16	25	7	4	intron (NM_001243093, intron 1 of 18)	ENSG00000082074
chr6_69958963_69961717	GAIN	chr6	69958963	69961717	4.50597	6.09238	6.36093	5.50671	400	87	11	7	332	100	13	6	intron (NM_001858, intron 10 of 50)	ENSG00000082293
chr6_69950520_69950795	GAIN	chr6	69950520	69950795	4.58806	3.70713	4.75009	4.21104	70	13	3	0	60	16	3	0	intron (NM_001858, intron 9 of 50)	ENSG00000082293
chr6_69985745_69986101	GAIN	chr6	69985745	69986101	4.61924	2.53141	4.15735	3.72015	23	7	1	0	20	9	1	0	intron (NM_001858, intron 11 of 50)	ENSG00000082293
chr6_69948735_69950410	GAIN	chr6	69948735	69950410	2.70587	5.66164	3.34355	3.02393	149	134	8	37	127	154	9	33	intron (NM_001858, intron 9 of 50)	ENSG00000082293
chr6_69973230_69973574	GAIN	chr6	69973230	69973574	5.28208	5.00292	4.45453	3.96652	223	14	5	0	188	17	5	0	intron (NM_001858, intron 11 of 50)	ENSG00000082293
chr6_69932025_69933544	GAIN	chr6	69932025	69933544	4.67221	4.88138	6.90157	5.91821	152	47	4	3	130	55	4	3	exon (NM_001858, exon 7 of 51)	ENSG00000082293
chr6_69835627_69836858	GAIN	chr6	69835627	69836858	5.74873	4.23866	6.98004	5.97803	103	25	2	0	89	30	2	0	Intergenic	ENSG00000082293
chr6_69964782_69966068	GAIN	chr6	69964782	69966068	3.62584	4.69974	3.38911	3.06389	161	14	8	4	136	17	8	4	intron (NM_001858, intron 11 of 50)	ENSG00000082293
chr6_69916776_69918212	GAIN	chr6	69916776	69918212	4.17069	5.39513	4.23503	3.78557	195	81	13	0	162	92	14	0	intron (NM_001858, intron 4 of 50)	ENSG00000082293
chr6_69986809_69989785	GAIN	chr6	69986809	69989785	2.79505	6.40464	2.48388	2.27217	504	57	42	19	409	65	52	17	intron (NM_001858, intron 11 of 50)	ENSG00000082293
chr6_69919928_69920085	GAIN	chr6	69919928	69920085	4.36672	2.35651	3.88096	3.48783	14	10	1	0	12	12	1	0	intron (NM_001858, intron 4 of 50)	ENSG00000082293
chr6_69947586_69948595	GAIN	chr6	69947586	69948595	3.4926	4.13751	3.98597	3.57603	91	19	3	6	79	23	3	6	intron (NM_001858, intron 9 of 50)	ENSG00000082293
chr6_69984149_69985633	GAIN	chr6	69984149	69985633	3.72372	5.57202	6.18289	5.37069	124	156	9	12	105	178	10	11	intron (NM_001858, intron 11 of 50)	ENSG00000082293
chr6_69918324_69919444	GAIN	chr6	69918324	69919444	5.01388	5.01774	7.00404	5.9963	170	52	5	1	144	60	5	1	intron (NM_001858, intron 4 of 50)	ENSG00000082293
chr6_69962014_69962457	GAIN	chr6	69962014	69962457	6.34045	3.98538	8.54864	7.16693	63	37	1	0	55	44	1	0	intron (NM_001858, intron 10 of 50)	ENSG00000082293
chr1_215279321_215280215	GAIN	chr1	215279321	215280215	4.96112	4.41145	7.21894	6.15792	51	74	2	2	44	87	2	2	Intergenic	ENSG00000082482
chr1_215277137_215279094	GAIN	chr1	215277137	215279094	5.53481	5.52012	7.11097	6.07557	59	208	3	3	51	239	3	3	Intergenic	ENSG00000082482
chr1_215280323_215281064	GAIN	chr1	215280323	215281064	5.92228	3.58752	7.46524	6.3431	38	33	0	1	34	40	0	1	Intergenic	ENSG00000082482
chr1_215198131_215198284	GAIN	chr1	215198131	215198284	4.12272	2.18791	3.41994	3.09064	11	9	1	0	10	11	1	0	intron (NM_001017424, intron 6 of 6)	ENSG00000082482
chr1_215190397_215191525	GAIN	chr1	215190397	215191525	4.92697	4.35001	6.82078	5.85451	103	32	2	2	89	38	2	2	intron (NM_001017424, intron 5 of 6)	ENSG00000082482
chr1_215283534_215283951	GAIN	chr1	215283534	215283951	5.0502	3.60178	5.2831	4.64943	17	48	0	2	15	58	0	2	Intergenic	ENSG00000082482
chr1_215196701_215196930	GAIN	chr1	215196701	215196930	5.367	3.10422	6.0388	5.2547	31	18	0	1	28	22	0	1	intron (NM_001017424, intron 6 of 6)	ENSG00000082482
chr1_215197148_215197960	GAIN	chr1	215197148	215197960	8.87718	4.15427	9.96062	8.21882	88	32	0	0	77	39	0	0	intron (NM_001017424, intron 6 of 6)	ENSG00000082482
chr1_215188681_215189253	GAIN	chr1	215188681	215189253	5.6231	3.3527	6.71975	5.77719	34	25	1	0	30	30	1	0	intron (NM_001017424, intron 5 of 6)	ENSG00000082482
chr1_215193156_215193775	GAIN	chr1	215193156	215193775	5.2336	3.79682	6.97509	5.97507	44	38	2	0	38	45	2	0	intron (NM_001017424, intron 5 of 6)	ENSG00000082482
chr1_215191766_215192021	GAIN	chr1	215191766	215192021	4.54655	3.65616	5.20495	4.58483	64	15	2	1	56	18	2	1	intron (NM_001017424, intron 5 of 6)	ENSG00000082482
chr1_215199006_215199306	GAIN	chr1	215199006	215199306	3.42643	2.75932	3.46398	3.12939	15	17	1	2	13	21	1	2	intron (NM_001017424, intron 6 of 6)	ENSG00000082482
chr1_215252526_215252762	GAIN	chr1	215252526	215252762	6.70001	2.33089	5.2026	4.58354	11	13	0	0	10	16	0	0	Intergenic	ENSG00000082482
chr1_215284169_215286187	GAIN	chr1	215284169	215286187	5.0932	5.27342	7.12834	6.08777	69	159	2	5	60	185	2	5	Intergenic	ENSG00000082482
chr1_215252098_215252415	GAIN	chr1	215252098	215252415	5.045	2.85979	4.90719	4.34116	32	9	1	0	28	11	1	0	Intergenic	ENSG00000082482
chr1_215275440_215275720	GAIN	chr1	215275440	215275720	4.17604	2.1936	3.49068	3.15289	14	7	0	1	13	9	0	1	Intergenic	ENSG00000082482
chr1_215281183_215282887	GAIN	chr1	215281183	215282887	5.35532	6.69024	5.80729	5.07004	79	514	4	12	68	584	4	11	Intergenic	ENSG00000082482
chr1_215196210_215196448	GAIN	chr1	215196210	215196448	4.8593	2.72639	4.90197	4.3373	19	15	1	0	17	18	1	0	intron (NM_001017424, intron 6 of 6)	ENSG00000082482
chr6_80610643_80611085	GAIN	chr6	80610643	80611085	4.67825	4.42862	6.31869	5.47566	112	31	3	2	96	37	3	2	Intergenic	ENSG00000083123
chr6_80523165_80523908	GAIN	chr6	80523165	80523908	5.03844	5.07172	7.6743	6.50571	90	115	5	1	77	132	5	1	Intergenic	ENSG00000083123
chr6_80539546_80541201	GAIN	chr6	80539546	80541201	4.80468	5.23368	7.79328	6.5915	96	132	5	3	82	152	5	3	Intergenic	ENSG00000083123
chr6_80537645_80538347	GAIN	chr6	80537645	80538347	4.30868	4.58556	5.93412	5.1674	47	89	4	3	41	103	4	3	Intergenic	ENSG00000083123
chr6_80211769_80212064	GAIN	chr6	80211769	80212064	4.26371	2.97271	4.61813	4.10132	27	15	2	0	24	18	2	0	intron (NR_134945, intron 9 of 10)	ENSG00000083123
chr6_80543827_80544276	GAIN	chr6	80543827	80544276	5.40448	3.16938	6.15998	5.35235	27	23	1	0	24	28	1	0	Intergenic	ENSG00000083123
chr6_80524073_80525160	GAIN	chr6	80524073	80525160	4.47165	4.78902	4.9566	4.3811	51	106	7	0	44	121	7	0	Intergenic	ENSG00000083123
chr6_80162725_80165315	GAIN	chr6	80162725	80165315	4.22671	5.60501	6.47463	5.59284	224	98	11	4	187	112	12	4	intron (NR_134945, intron 3 of 10)	ENSG00000083123
chr6_80544417_80545205	GAIN	chr6	80544417	80545205	4.18033	3.98953	5.94282	5.17377	45	46	2	3	39	54	2	3	Intergenic	ENSG00000083123
chr6_80165559_80166132	GAIN	chr6	80165559	80166132	4.15968	4.24181	5.36727	4.71545	88	31	5	1	75	36	5	1	intron (NR_134945, intron 3 of 10)	ENSG00000083123
chr6_80541230_80542034	GAIN	chr6	80541230	80542034	4.70072	4.15604	6.97647	5.97584	72	39	2	2	63	46	2	2	Intergenic	ENSG00000083123
chr6_80537119_80537361	GAIN	chr6	80537119	80537361	4.939	2.78188	4.99523	4.41125	25	12	1	0	22	15	1	0	Intergenic	ENSG00000083123
chr6_80211298_80211657	GAIN	chr6	80211298	80211657	3.57842	3.236	4.18393	3.74292	27	22	3	1	24	26	3	1	intron (NR_134945, intron 9 of 10)	ENSG00000083123
chr6_80542728_80542964	GAIN	chr6	80542728	80542964	6.58329	2.23607	5.00815	4.42196	15	8	0	0	13	10	0	0	Intergenic	ENSG00000083123
chr6_80210694_80211133	GAIN	chr6	80210694	80211133	2.90843	3.18013	3.20255	2.90336	22	22	2	4	19	26	2	4	intron (NR_134945, intron 9 of 10)	ENSG00000083123
chr6_80610188_80610524	GAIN	chr6	80610188	80610524	3.88276	2.68734	3.83462	3.44783	16	15	2	0	14	18	2	0	Intergenic	ENSG00000083123
chr19_58489822_58490490	GAIN	chr19	58489822	58490490	3.78529	4.30066	5.56938	4.87726	58	55	5	3	50	64	5	3	TTS (NM_001304453)	ENSG00000083838
chr19_58487784_58488796	GAIN	chr19	58487784	58488796	3.32421	4.94297	4.18919	3.74732	62	107	4	14	54	124	4	13	intron (NM_001304453, intron 5 of 5)	ENSG00000083838
chr19_58488964_58489521	GAIN	chr19	58488964	58489521	2.62301	4.86278	3.65791	3.29547	74	80	10	15	63	92	11	14	intron (NM_001304453, intron 5 of 5)	ENSG00000083838
chr1_40256819_40257168	GAIN	chr1	40256819	40257168	3.35765	2.71227	3.24008	2.9357	12	18	1	2	11	22	1	2	Intergenic	ENSG00000084073
chr12_108853489_108854464	GAIN	chr12	108853489	108854464	2.47786	4.64195	2.71523	2.47657	117	27	12	11	99	32	13	10	intron (NM_001161330, intron 1 of 13)	ENSG00000084112
chr2_24586149_24586976	GAIN	chr2	24586149	24586976	4.21445	4.75585	4.16158	3.72361	175	15	3	6	150	18	3	6	intron (NM_147233, intron 1 of 20)	ENSG00000084676
chr2_24577114_24577533	GAIN	chr2	24577114	24577533	3.73796	3.62795	4.9226	4.35344	41	28	3	2	36	33	3	2	Intergenic	ENSG00000084676
chr2_24580845_24581209	GAIN	chr2	24580845	24581209	3.80747	3.06225	4.33129	3.86576	27	17	2	1	24	20	2	1	Intergenic	ENSG00000084676
chr2_24579400_24579753	GAIN	chr2	24579400	24579753	3.88354	3.4686	4.56728	4.06016	47	17	3	1	41	20	3	1	Intergenic	ENSG00000084676
chr2_24575809_24576927	GAIN	chr2	24575809	24576927	4.59777	5.63369	7.66049	6.49583	197	126	9	3	165	144	10	3	Intergenic	ENSG00000084676
chr11_44567950_44568278	GAIN	chr11	44567950	44568278	3.03154	2.8312	2.92564	2.65965	13	19	3	1	11	23	3	1	intron (NM_001024844, intron 1 of 8)	ENSG00000085117
chr11_44567593_44567749	GAIN	chr11	44567593	44567749	1.8075	2.65121	1.4762	1.38608	13	11	4	3	11	13	4	3	intron (NM_001024844, intron 1 of 8)	ENSG00000085117
chr11_44529951_44531231	GAIN	chr11	44529951	44531231	1.64411	6.19102	1.84773	1.71114	239	129	56	44	195	144	71	38	Intergenic	ENSG00000085117
chr11_44568418_44569350	GAIN	chr11	44568418	44569350	3.31614	5.00773	5.16557	4.55247	88	95	9	9	75	109	10	8	intron (NM_001024844, intron 1 of 8)	ENSG00000085117
chr11_44573870_44575072	GAIN	chr11	44573870	44575072	1.56722	5.84819	1.79704	1.66619	131	136	41	43	109	152	51	37	intron (NM_001024844, intron 1 of 8)	ENSG00000085117
chr11_44569461_44569699	GAIN	chr11	44569461	44569699	3.27711	3.47785	4.09011	3.66446	34	25	3	3	30	30	3	3	intron (NM_001024844, intron 1 of 8)	ENSG00000085117
chr3_169771659_169771940	GAIN	chr3	169771659	169771940	2.45877	2.64121	2.12706	1.95678	11	15	1	4	10	18	1	4	Intergenic	ENSG00000085274
chr6_105591063_105591784	GAIN	chr6	105591063	105591784	2.54786	3.83796	3.02011	2.74226	33	37	7	5	28	43	7	5	Intergenic	ENSG00000085377
chr6_105493540_105493732	GAIN	chr6	105493540	105493732	4.53888	2.48315	4.22175	3.77468	15	12	1	0	13	15	1	0	Intergenic	ENSG00000085377
chr6_105626622_105626814	GAIN	chr6	105626622	105626814	2.27062	2.96371	1.89721	1.75457	28	8	6	1	24	10	6	1	Intergenic	ENSG00000085377
chr6_105467067_105468135	GAIN	chr6	105467067	105468135	8.43406	3.78347	8.13245	6.85023	23	55	0	0	21	66	0	0	Intergenic	ENSG00000085377
chr6_105597974_105598813	GAIN	chr6	105597974	105598813	4.34065	4.13038	5.85541	5.107	83	28	3	2	72	33	3	2	Intergenic	ENSG00000085377
chr6_105743749_105744228	GAIN	chr6	105743749	105744228	3.81514	3.6748	4.17415	3.73478	65	13	3	2	56	16	3	2	Intergenic	ENSG00000085377
chr6_105599160_105602270	GAIN	chr6	105599160	105602270	2.58641	6.44325	3.84915	3.46077	254	232	23	57	211	261	29	49	Intergenic	ENSG00000085377
chr6_105486224_105486981	GAIN	chr6	105486224	105486981	1.75116	4.24799	1.86123	1.72338	60	30	14	11	51	35	15	10	Intergenic	ENSG00000085377
chr6_105495753_105496016	GAIN	chr6	105495753	105496016	3.6558	2.92267	3.99214	3.58074	24	15	1	2	21	18	1	2	Intergenic	ENSG00000085377
chr6_105457339_105460194	GAIN	chr6	105457339	105460194	2.66915	6.53865	4.1028	3.67526	251	267	26	54	208	299	33	47	Intergenic	ENSG00000085377
chr6_105561126_105561645	GAIN	chr6	105561126	105561645	3.08192	3.33039	3.16648	2.87161	44	11	4	2	38	13	4	2	Intergenic	ENSG00000085377
chr6_105460830_105461507	GAIN	chr6	105460830	105461507	4.15736	4.63634	4.42929	3.94527	142	25	7	1	120	29	7	1	Intergenic	ENSG00000085377
chr6_105454685_105455985	GAIN	chr6	105454685	105455985	3.06337	4.85184	4.72309	4.18804	98	68	9	10	83	78	10	9	Intergenic	ENSG00000085377
chr6_105491793_105493400	GAIN	chr6	105491793	105493400	4.35651	5.63016	5.90739	5.14619	260	79	11	3	217	90	12	3	Intergenic	ENSG00000085377
chr6_105487374_105487788	GAIN	chr6	105487374	105487788	4.00028	3.22332	4.71382	4.17993	24	25	2	1	21	30	2	1	Intergenic	ENSG00000085377
chr6_105485260_105486011	GAIN	chr6	105485260	105486011	2.49427	4.96997	2.96158	2.69118	136	44	17	11	114	51	19	10	Intergenic	ENSG00000085377
chr6_105592033_105592811	GAIN	chr6	105592033	105592811	3.77587	3.90882	4.40811	3.92803	70	21	5	1	60	25	5	1	Intergenic	ENSG00000085377
chr6_105495195_105495607	GAIN	chr6	105495195	105495607	4.33589	3.85488	5.85324	5.10578	58	29	3	1	50	34	3	1	Intergenic	ENSG00000085377
chr6_105468976_105471239	GAIN	chr6	105468976	105471239	4.65159	5.75355	8.7832	7.34243	214	139	7	6	180	159	8	6	Intergenic	ENSG00000085377
chr6_105456611_105457132	GAIN	chr6	105456611	105457132	3.90952	4.2187	5.09879	4.49863	87	29	5	2	74	34	5	2	Intergenic	ENSG00000085377
chr6_105489223_105489456	GAIN	chr6	105489223	105489456	2.37131	2.34686	1.91373	1.76919	10	10	1	3	9	12	1	3	Intergenic	ENSG00000085377
chr6_105468289_105468596	GAIN	chr6	105468289	105468596	7.07547	2.61912	5.90801	5.1464	13	18	0	0	12	22	0	0	Intergenic	ENSG00000085377
chr6_104687261_104688436	GAIN	chr6	104687261	104688436	3.78432	5.76426	5.123	4.5183	272	89	16	6	225	101	18	5	Intergenic	ENSG00000085382
chr6_104688640_104688980	GAIN	chr6	104688640	104688980	2.31739	2.97794	2.04824	1.88759	29	8	5	2	25	10	5	2	Intergenic	ENSG00000085382
chr7_87784251_87785493	GAIN	chr7	87784251	87785493	2.94066	5.23464	3.77827	3.3986	185	49	13	14	155	57	15	13	intron (NM_001134406, intron 8 of 9)	ENSG00000085563
chr1_51525886_51526394	GAIN	chr1	51525886	51526394	3.05984	4.25628	3.07234	2.78662	20	74	7	5	17	85	7	5	Intergenic	ENSG00000085832
chr1_51501644_51501833	GAIN	chr1	51501644	51501833	2.54309	2.73101	2.40657	2.20412	16	13	3	2	14	16	3	2	intron (NM_001981, intron 1 of 24)	ENSG00000085832
chr1_51504816_51505022	GAIN	chr1	51504816	51505022	3.53545	2.87583	3.61882	3.26189	20	16	3	0	17	19	3	0	intron (NM_001981, intron 1 of 24)	ENSG00000085832
chr1_51501108_51501458	GAIN	chr1	51501108	51501458	2.148	2.81787	1.91598	1.77109	21	10	2	5	19	12	2	5	intron (NM_001981, intron 1 of 24)	ENSG00000085832
chr1_45802669_45803428	GAIN	chr1	45802669	45803428	1.46482	5.41412	1.65743	1.54383	105	89	29	38	88	101	35	33	promoter-TSS (NM_015112)	ENSG00000086015
chr7_26280178_26280396	GAIN	chr7	26280178	26280396	1.91348	2.63859	1.38601	1.30751	14	11	0	7	13	14	0	7	Intergenic	ENSG00000086300
chr15_80021754_80022701	GAIN	chr15	80021754	80022701	3.60274	4.9257	5.13597	4.52842	65	105	8	6	56	120	9	6	Intergenic	ENSG00000086666
chr15_80020785_80021555	GAIN	chr15	80020785	80021555	3.9566	5.04501	5.42978	4.76546	65	122	8	4	55	139	9	4	Intergenic	ENSG00000086666
chr15_80031567_80031848	GAIN	chr15	80031567	80031848	2.52578	3.16621	2.25003	2.06535	22	19	7	0	19	22	7	0	Intergenic	ENSG00000086666
chr11_111871544_111871820	GAIN	chr11	111871544	111871820	1.83875	2.93383	1.61295	1.50468	16	15	3	6	14	18	3	6	promoter-TSS (NM_024740)	ENSG00000086848
chr19_50430921_50432011	GAIN	chr19	50430921	50432011	3.54038	5.76573	4.974	4.39399	184	146	19	6	153	164	22	5	TTS (NM_003121)	ENSG00000086967
chr19_50428827_50429171	GAIN	chr19	50428827	50429171	1.70112	3.09327	1.51686	1.42152	20	15	4	7	18	18	4	7	3' UTR (NM_003121, exon 6 of 6)	ENSG00000086967
chr19_48979019_48979630	GAIN	chr19	48979019	48979630	1.83859	3.8321	1.97551	1.82304	38	27	8	10	33	32	8	9	intron (NR_027763, intron 7 of 14)	ENSG00000087086
chr17_28058306_28059132	GAIN	chr17	28058306	28059132	5.70269	4.20985	7.59765	6.44803	40	68	1	1	35	80	1	1	intron (NM_016231, intron 1 of 10)	ENSG00000087095
chr4_2954388_2954775	GAIN	chr4	2954388	2954775	4.51367	3.17548	5.20294	4.58354	31	19	2	0	27	23	2	0	intron (NM_001291978, intron 3 of 17)	ENSG00000087269
chr20_58881270_58882033	GAIN	chr20	58881270	58882033	3.66136	5.29871	6.23502	5.41108	152	92	9	9	128	106	10	8	intron (NR_126334, intron 3 of 4)	ENSG00000087460
chr20_58889545_58889736	GAIN	chr20	58889545	58889736	2.62681	2.50875	2.30957	2.11791	12	12	1	3	11	15	1	3	promoter-TSS (NR_126334)	ENSG00000087460
chr19_6048476_6048710	GAIN	chr19	6048476	6048710	2.92471	3.25817	2.89035	2.62873	27	20	6	0	23	23	6	0	intron (NM_000635, intron 1 of 17)	ENSG00000087903
chr3_50584696_50586334	GAIN	chr3	50584696	50586334	2.14632	6.14743	2.44661	2.23945	298	104	21	65	247	119	26	56	TTS (NM_016173)	ENSG00000088543
chr20_3172840_3173025	GAIN	chr20	3172840	3173025	4.07603	2.13237	3.32823	3.01103	10	9	0	1	9	11	0	1	intron (NM_001282533, intron 1 of 5)	ENSG00000088899
chr7_107658144_107659613	GAIN	chr7	107658144	107659613	3.14376	5.91881	5.00711	4.42136	239	131	21	16	198	148	25	14	non-coding (NR_028137, exon 2 of 2)	ENSG00000091137
chr7_107633471_107633645	GAIN	chr7	107633471	107633645	2.92799	2.68325	2.6898	2.45392	18	12	0	4	16	15	0	4	Intergenic	ENSG00000091137
chr7_107659739_107661085	GAIN	chr7	107659739	107661085	2.91631	6.22341	4.93346	4.3623	242	194	23	31	201	218	28	27	promoter-TSS (NM_000441)	ENSG00000091137
chr18_56450656_56451305	GAIN	chr18	56450656	56451305	4.54604	3.68058	5.9699	5.19617	34	38	2	1	30	45	2	1	Intergenic	ENSG00000091164
chr3_32493269_32493764	GAIN	chr3	32493269	32493764	4.46343	5.60933	5.68605	4.97208	301	49	5	9	254	57	5	8	intron (NM_017801, intron 1 of 3)	ENSG00000091317
chr2_173132499_173132906	GAIN	chr2	173132499	173132906	1.8178	3.2219	1.55819	1.4572	30	11	8	3	26	13	8	3	intron (NM_133646, intron 2 of 11)	ENSG00000091436
chr3_133574548_133575656	GAIN	chr3	133574548	133575656	1.49608	5.61196	1.66411	1.54967	110	112	27	51	92	127	33	44	exon (NM_001134422, exon 2 of 5)	ENSG00000091527
chr7_130009960_130010817	GAIN	chr7	130009960	130010817	2.8219	4.33954	3.39834	3.07169	89	28	9	6	76	33	10	6	Intergenic	ENSG00000091732
chr14_21266214_21266455	GAIN	chr14	21266214	21266455	4.6495	2.53767	4.44975	3.96269	17	12	0	1	15	15	0	1	intron (NM_031314, intron 1 of 8)	ENSG00000092199
chr14_21267495_21268212	GAIN	chr14	21267495	21268212	2.04965	3.8437	1.88424	1.74348	26	39	3	14	23	46	3	13	intron (NM_031314, intron 1 of 8)	ENSG00000092199
chr14_21265448_21265723	GAIN	chr14	21265448	21265723	2.95005	2.70957	2.57113	2.34964	11	18	0	4	10	22	0	4	intron (NM_031314, intron 1 of 8)	ENSG00000092199
chr14_24246415_24247451	GAIN	chr14	24246415	24247451	1.80465	5.93909	2.15709	1.98332	212	106	42	37	174	119	52	32	Intergenic	ENSG00000092330
chr22_19492566_19493579	GAIN	chr22	19492566	19493579	4.38062	4.78992	6.53648	5.63955	137	46	4	4	117	54	4	4	intron (NM_003504, intron 5 of 18)	ENSG00000093009
chr3_38346085_38346597	GAIN	chr3	38346085	38346597	1.91539	3.94244	1.69408	1.57571	60	16	13	5	51	19	14	5	promoter-TSS (NM_001349180)	ENSG00000093217
chr12_54271655_54272081	GAIN	chr12	54271655	54272081	3.24204	2.94632	3.3147	2.99914	30	10	2	2	26	12	2	2	intron (NM_012117, intron 1 of 4)	ENSG00000094916
chr19_12777808_12780162	GAIN	chr19	12777808	12780162	1.59718	6.41784	1.9107	1.76659	224	187	41	91	185	209	52	77	Intergenic	ENSG00000095066
chr10_35195006_35195611	GAIN	chr10	35195006	35195611	1.60328	4.71265	1.56015	1.45884	72	50	9	32	62	58	10	29	promoter-TSS (NM_001352445)	ENSG00000095794
chr6_36176699_36178153	GAIN	chr6	36176699	36178153	3.73787	5.18459	4.25527	3.80141	182	55	13	2	152	63	14	2	Intergenic	ENSG00000096070
chr6_36168540_36169943	GAIN	chr6	36168540	36169943	3.01346	5.12392	4.2523	3.79877	157	56	11	13	132	65	12	12	Intergenic	ENSG00000096070
chr6_36171435_36172726	GAIN	chr6	36171435	36172726	3.89826	5.0109	4.54416	4.04109	150	57	11	1	126	65	12	1	Intergenic	ENSG00000096070
chr6_44247979_44248170	GAIN	chr6	44247979	44248170	2.07739	3.49251	1.87564	1.7362	44	11	8	4	38	13	8	4	intron (NM_007355, intron 1 of 11)	ENSG00000096384
chr6_27553260_27554066	GAIN	chr6	27553260	27554066	1.53748	4.48711	1.63027	1.51931	53	46	17	16	45	53	19	15	Intergenic	ENSG00000096654
chr10_68313951_68315490	GAIN	chr10	68313951	68315490	2.61562	5.35282	3.11531	2.82566	198	49	18	17	165	56	21	15	intron (NM_001033083, intron 1 of 8)	ENSG00000096746
chr9_26956444_26956701	GAIN	chr9	26956444	26956701	2.00258	2.40666	1.53498	1.43733	12	8	4	1	11	10	4	1	promoter-TSS (NR_121605)	ENSG00000096872
chr9_4982459_4982638	GAIN	chr9	4982459	4982638	4.20331	2.21678	3.56802	3.21912	12	9	0	1	11	11	0	1	Intergenic	ENSG00000096968
chr9_4983692_4984723	GAIN	chr9	4983692	4984723	2.00956	4.72566	1.93839	1.79049	81	51	23	6	68	58	26	5	promoter-TSS (NM_001322195)	ENSG00000096968
chr1_91672381_91672890	GAIN	chr1	91672381	91672890	3.23051	4.3636	4.37128	3.89925	87	35	7	5	74	41	7	5	Intergenic	ENSG00000097046
chr10_114615087_114615596	GAIN	chr10	114615087	114615596	3.97645	3.54731	4.86259	4.30339	25	37	2	2	22	44	2	2	intron (NM_001322885, intron 1 of 20)	ENSG00000099204
chr9_5820845_5821046	GAIN	chr9	5820845	5821046	2.80418	2.88858	2.87813	2.61801	21	14	2	3	19	17	2	3	intron (NM_024896, intron 4 of 14)	ENSG00000099219
chr10_27513181_27514561	GAIN	chr10	27513181	27514561	3.43491	4.79818	4.45519	3.96683	142	36	6	9	121	42	6	8	intron (NR_046172, intron 2 of 5)	ENSG00000099246
chr10_33152866_33153417	GAIN	chr10	33152866	33153417	5.72982	3.45897	5.95975	5.18787	17	42	1	0	15	50	1	0	Intergenic	ENSG00000099250
chr10_33153548_33154645	GAIN	chr10	33153548	33154645	4.34835	5.00046	4.58423	4.07397	29	145	6	3	25	166	6	3	Intergenic	ENSG00000099250
chr9_21832400_21833150	GAIN	chr9	21832400	21833150	4.14847	3.67774	4.2507	3.79757	15	51	1	3	13	61	1	3	intron (NM_002451, intron 4 of 7)	ENSG00000099810
chr9_21831876_21832260	GAIN	chr9	21831876	21832260	7.73084	3.15714	7.30228	6.22398	20	29	0	0	18	35	0	0	intron (NM_002451, intron 4 of 7)	ENSG00000099810
chr9_21863308_21863808	GAIN	chr9	21863308	21863808	3.71397	3.6192	4.63347	4.11498	28	37	3	2	24	44	3	2	3' UTR (NM_002451, exon 8 of 8)	ENSG00000099810
chr9_21864471_21864816	GAIN	chr9	21864471	21864816	5.00498	3.59465	6.41224	5.5434	39	31	2	0	34	37	2	0	3' UTR (NM_002451, exon 8 of 8)	ENSG00000099810
chr22_23826590_23826838	GAIN	chr22	23826590	23826838	2.57641	2.98756	2.48111	2.26976	24	13	5	1	21	15	5	1	intron (NM_001007468, intron 7 of 8)	ENSG00000099958
chr22_23825315_23826259	GAIN	chr22	23825315	23826259	3.86783	4.74744	5.80111	5.06535	122	49	4	7	105	57	4	7	intron (NM_001007468, intron 7 of 8)	ENSG00000099958
chr22_30267832_30268450	GAIN	chr22	30267832	30268450	2.61551	4.1378	2.56593	2.34523	88	14	7	8	75	17	7	8	Intergenic	ENSG00000099985
chr22_24046320_24047014	GAIN	chr22	24046320	24047014	3.23095	3.97659	4.42788	3.94446	51	36	5	4	44	42	5	4	intron (NM_001199281, intron 6 of 36)	ENSG00000099991
chr22_30315175_30315561	GAIN	chr22	30315175	30315561	3.02996	3.49779	3.40453	3.07704	44	17	5	2	38	20	5	2	intron (NM_001204240, intron 1 of 8)	ENSG00000099992
chr22_21735271_21735508	GAIN	chr22	21735271	21735508	1.85003	3.6123	1.62289	1.51303	42	16	3	13	37	19	3	12	intron (NR_130910, intron 1 of 4)	ENSG00000100027
chr22_37312896_37313072	GAIN	chr22	37312896	37313072	1.84714	2.61904	1.43174	1.34732	13	11	1	6	12	14	1	6	intron (NM_013385, intron 12 of 12)	ENSG00000100055
chr22_25622859_25623253	GAIN	chr22	25622859	25623253	6.31004	3.93403	8.53057	7.1509	52	42	0	1	46	51	0	1	intron (NM_005160, intron 2 of 20)	ENSG00000100077
chr22_31829921_31831169	GAIN	chr22	31829921	31831169	3.72897	5.03815	4.94515	4.37176	163	50	10	4	137	58	11	4	intron (NM_001136029, intron 23 of 41)	ENSG00000100150
chr22_31828875_31829314	GAIN	chr22	31828875	31829314	4.01471	3.82686	5.05845	4.46478	66	21	2	3	57	25	2	3	intron (NM_001136029, intron 23 of 41)	ENSG00000100150
chr22_38703873_38704168	GAIN	chr22	38703873	38704168	2.49493	3.38347	2.57362	2.35189	19	29	3	6	17	34	3	6	Intergenic	ENSG00000100226
chr22_38706570_38707279	GAIN	chr22	38706570	38707279	1.90415	4.31583	2.18306	2.0064	47	46	10	15	40	53	11	14	intron (NM_004286, intron 1 of 11)	ENSG00000100226
chr22_42665212_42665869	GAIN	chr22	42665212	42665869	2.69107	4.28521	2.75018	2.50683	26	68	10	5	22	78	11	5	Intergenic	ENSG00000100243
chr22_39098210_39099846	GAIN	chr22	39098210	39099846	2.2702	5.3568	3.09948	2.81132	150	75	19	24	126	86	22	21	intron (NM_181773, intron 1 of 4)	ENSG00000100298
chr22_39096442_39097983	GAIN	chr22	39096442	39097983	1.5244	6.09061	1.71855	1.59693	230	107	38	70	190	121	48	60	promoter-TSS (NM_001166003)	ENSG00000100298
chr22_50621357_50621678	GAIN	chr22	50621357	50621678	1.87135	4.0532	1.68842	1.57072	64	18	14	6	54	21	15	6	Intergenic	ENSG00000100299
chr22_39148426_39149446	GAIN	chr22	39148426	39149446	3.59936	4.89978	4.68996	4.16088	84	90	2	13	73	106	2	12	intron (NM_175709, intron 2 of 5)	ENSG00000100307
chr22_36385043_36386139	GAIN	chr22	36385043	36386139	1.46691	5.13201	1.48112	1.3903	124	45	23	33	104	52	27	29	intron (NM_002473, intron 1 of 40)	ENSG00000100345
chr22_40100904_40101906	GAIN	chr22	40100904	40101906	3.0795	4.92877	3.80671	3.42295	134	50	14	5	112	57	16	5	intron (NM_001024843, intron 1 of 23)	ENSG00000100354
chr22_41302602_41303268	GAIN	chr22	41302602	41303268	1.87446	4.23434	2.04157	1.8816	57	33	14	9	48	38	15	8	promoter-TSS (NM_001317930)	ENSG00000100401
chr22_41280591_41280836	GAIN	chr22	41280591	41280836	3.34332	2.25518	2.83115	2.57681	13	8	0	2	12	10	0	2	intron (NM_001317930, intron 2 of 15)	ENSG00000100401
chr22_41618487_41620735	GAIN	chr22	41618487	41620735	1.83574	5.93524	2.08209	1.91727	109	179	35	44	91	200	43	38	intron (NM_015704, intron 1 of 5)	ENSG00000100418
chr14_45134622_45134944	GAIN	chr14	45134622	45134944	1.69941	3.4864	1.64038	1.52818	31	18	6	9	27	21	6	8	promoter-TSS (NM_002013)	ENSG00000100442
chr14_53092694_53092935	GAIN	chr14	53092694	53092935	2.65682	2.76606	2.53065	2.31384	18	13	1	4	16	16	1	4	intron (NM_001160147, intron 4 of 12)	ENSG00000100523
chr14_54253340_54253647	GAIN	chr14	54253340	54253647	6.89602	2.4664	5.59908	4.90206	20	9	0	0	18	11	0	0	Intergenic	ENSG00000100526
chr14_54199613_54200728	GAIN	chr14	54199613	54200728	3.92131	4.23228	5.70472	4.98744	51	56	4	3	44	65	4	3	Intergenic	ENSG00000100526
chr14_92461479_92461842	GAIN	chr14	92461479	92461842	1.83051	3.31414	1.6416	1.52933	34	11	7	5	29	13	7	5	intron (NM_153647, intron 13 of 17)	ENSG00000100599
chr14_92562127_92562347	GAIN	chr14	92562127	92562347	2.7525	2.58521	2.52989	2.31317	17	10	1	3	15	12	1	3	intron (NM_024832, intron 2 of 9)	ENSG00000100599
chr14_92563779_92564031	GAIN	chr14	92563779	92564031	3.61184	3.24027	4.33058	3.86547	29	21	2	2	25	25	2	2	intron (NM_024832, intron 2 of 9)	ENSG00000100599
chr14_92568058_92570344	GAIN	chr14	92568058	92570344	2.28983	6.10378	2.42466	2.21995	92	245	23	50	77	275	28	44	intron (NM_024832, intron 2 of 9)	ENSG00000100599
chr14_93144906_93147251	GAIN	chr14	93144906	93147251	4.71093	6.08581	7.80424	6.59935	201	225	11	4	168	254	13	4	Intergenic	ENSG00000100605
chr14_93147370_93147763	GAIN	chr14	93147370	93147763	3.7859	3.37308	4.62724	4.10912	39	19	2	2	34	23	2	2	Intergenic	ENSG00000100605
chr14_60165574_60166529	GAIN	chr14	60165574	60166529	3.07076	4.74874	4.40423	3.92496	86	66	11	6	73	76	12	6	promoter-TSS (NM_001322282)	ENSG00000100612
chr14_60164411_60165242	GAIN	chr14	60164411	60165242	1.6666	5.17066	1.96107	1.81049	87	81	23	28	73	92	27	25	intron (NM_001322280, intron 1 of 6)	ENSG00000100612
chr14_60163970_60164365	GAIN	chr14	60163970	60164365	2.2219	3.03522	2.11301	1.94472	27	11	3	5	24	13	3	5	intron (NM_001322280, intron 1 of 6)	ENSG00000100612
chr14_60220125_60221331	GAIN	chr14	60220125	60221331	3.56492	5.32145	5.33119	4.68711	180	74	12	7	151	85	14	6	Intergenic	ENSG00000100614
chr14_60245847_60246402	GAIN	chr14	60245847	60246402	4.55433	4.9182	5.72165	5.00014	179	32	3	5	153	38	3	5	intron (NM_177952, intron 1 of 5)	ENSG00000100614
chr14_69354217_69354627	GAIN	chr14	69354217	69354627	2.07323	5.78547	2.45385	2.24577	222	83	20	48	185	95	24	42	TTS (NM_001168368)	ENSG00000100632
chr14_61659965_61661644	GAIN	chr14	61659965	61661644	2.37634	5.81927	3.50541	3.16527	188	124	21	36	157	141	25	32	Intergenic	ENSG00000100644
chr14_61691121_61691450	GAIN	chr14	61691121	61691450	2.78018	4.05994	3.58294	3.23176	51	38	4	9	44	45	4	8	intron (NR_047116, intron 1 of 1)	ENSG00000100644
chr14_69659864_69660676	GAIN	chr14	69659864	69660676	3.539	4.70863	3.33156	3.01388	145	27	1	13	126	33	1	12	intron (NM_014734, intron 2 of 5)	ENSG00000100647
chr14_69684641_69685332	GAIN	chr14	69684641	69685332	3.05004	4.35848	3.25844	2.951	99	24	10	3	84	28	11	3	intron (NM_014734, intron 2 of 5)	ENSG00000100647
chr14_69685437_69686001	GAIN	chr14	69685437	69686001	3.94465	4.04943	4.47742	3.98565	84	20	5	1	72	24	5	1	intron (NM_014734, intron 2 of 5)	ENSG00000100647
chr14_69686081_69686578	GAIN	chr14	69686081	69686578	3.02103	3.06105	3.25856	2.95106	28	14	3	2	24	17	3	2	intron (NM_014734, intron 2 of 5)	ENSG00000100647
chr14_64409387_64410357	GAIN	chr14	64409387	64410357	5.06683	5.05447	8.52757	7.14926	95	110	3	3	82	128	3	3	intron (NM_005956, intron 2 of 27)	ENSG00000100714
chr14_64410546_64411212	GAIN	chr14	64410546	64411212	2.80237	3.61643	3.42357	3.09367	40	24	4	5	35	28	4	5	intron (NM_005956, intron 2 of 27)	ENSG00000100714
chr14_64408085_64409295	GAIN	chr14	64408085	64409295	4.79074	4.76515	7.97714	6.73329	97	74	2	4	84	87	2	4	intron (NM_005956, intron 2 of 27)	ENSG00000100714
chr14_64415670_64415945	GAIN	chr14	64415670	64415945	4.24358	2.25132	3.56442	3.21597	9	12	0	1	8	15	0	1	intron (NM_005956, intron 6 of 27)	ENSG00000100714
chr14_64404137_64404769	GAIN	chr14	64404137	64404769	2.01016	3.4996	1.99546	1.84098	23	27	4	9	20	32	4	9	intron (NM_005956, intron 2 of 27)	ENSG00000100714
chr14_64406820_64407302	GAIN	chr14	64406820	64407302	3.04092	3.04471	3.21105	2.91056	20	20	1	4	18	24	1	4	intron (NM_005956, intron 2 of 27)	ENSG00000100714
chr14_88599938_88600392	GAIN	chr14	88599938	88600392	2.54524	2.91191	2.52719	2.31078	22	13	2	4	19	16	2	4	intron (NM_001326308, intron 9 of 13)	ENSG00000100722
chr14_70865241_70865525	GAIN	chr14	70865241	70865525	4.43265	3.09129	5.14751	4.53858	26	20	1	1	23	24	1	1	Intergenic	ENSG00000100731
chr14_90993150_90993324	GAIN	chr14	90993150	90993324	3.14735	2.59677	2.8808	2.62021	14	13	3	0	12	16	3	0	intron (NM_182398, intron 2 of 12)	ENSG00000100784
chr14_90968528_90968913	GAIN	chr14	90968528	90968913	2.78372	2.62658	2.62149	2.39382	18	10	2	2	16	12	2	2	intron (NM_001322238, intron 1 of 14)	ENSG00000100784
chr14_91035010_91036215	GAIN	chr14	91035010	91036215	3.00132	4.82219	4.28301	3.82413	112	54	11	8	95	62	12	7	intron (NM_182398, intron 1 of 12)	ENSG00000100784
chr14_91036216_91036837	GAIN	chr14	91036216	91036837	3.01855	3.9605	3.59787	3.24446	64	24	7	3	55	28	7	3	intron (NM_182398, intron 1 of 12)	ENSG00000100784
chr14_90995812_90996268	GAIN	chr14	90995812	90996268	4.46819	3.6104	5.88636	5.13123	36	33	2	1	32	39	2	1	intron (NM_182398, intron 2 of 12)	ENSG00000100784
chr14_90995031_90995537	GAIN	chr14	90995031	90995537	2.39314	3.14299	2.41755	2.21348	23	18	2	6	20	22	2	6	intron (NM_182398, intron 2 of 12)	ENSG00000100784
chr14_90969135_90970114	GAIN	chr14	90969135	90970114	4.35834	4.42743	6.32159	5.47738	84	49	5	1	72	57	5	1	intron (NM_001322238, intron 1 of 14)	ENSG00000100784
chr14_21414330_21414825	GAIN	chr14	21414330	21414825	3.25094	3.16723	3.12016	2.83017	37	12	0	5	33	15	0	5	intron (NM_020920, intron 8 of 37)	ENSG00000100888
chr14_24273862_24274138	GAIN	chr14	24273862	24274138	2.5209	2.45556	2.18824	2.01095	14	9	2	2	12	11	2	2	Intergenic	ENSG00000100949
chr14_24274380_24274779	GAIN	chr14	24274380	24274779	2.73997	3.45557	2.91021	2.64599	41	16	6	2	35	19	6	2	Intergenic	ENSG00000100949
chr20_35069552_35070187	GAIN	chr20	35069552	35070187	3.71258	4.3392	5.45767	4.78783	79	43	3	6	68	51	3	6	intron (NM_015638, intron 2 of 18)	ENSG00000100991
chr20_35068842_35069033	GAIN	chr20	35068842	35069033	2.66607	2.76679	2.49287	2.27996	22	10	1	4	20	12	1	4	intron (NM_015638, intron 3 of 18)	ENSG00000100991
chr20_35055420_35055666	GAIN	chr20	35055420	35055666	2.09368	2.94179	1.91203	1.76777	18	15	2	6	16	18	2	6	intron (NM_015638, intron 4 of 18)	ENSG00000100991
chr20_25238106_25238892	GAIN	chr20	25238106	25238892	1.87518	5.8017	2.03212	1.87334	132	141	43	23	109	157	53	20	Intergenic	ENSG00000100994
chr20_51660983_51661170	GAIN	chr20	51660983	51661170	2.80632	2.3266	2.39112	2.19043	12	9	1	2	11	11	1	2	intron (NM_006045, intron 13 of 27)	ENSG00000101096
chr20_44970841_44971160	GAIN	chr20	44970841	44971160	2.13854	3.70746	2.38596	2.18607	32	29	6	8	28	34	6	8	intron (NR_147974, intron 1 of 3)	ENSG00000101109
chr20_380731_380966	GAIN	chr20	380731	380966	2.08095	2.42594	1.61909	1.50981	8	12	2	3	7	15	2	3	promoter-TSS (NM_001301196)	ENSG00000101255
chr20_4813765_4815729	GAIN	chr20	4813765	4815729	1.56576	7.30082	1.52497	1.42849	658	187	115	108	525	206	158	89	intron (NM_014737, intron 2 of 11)	ENSG00000101265
chr20_38001577_38002033	GAIN	chr20	38001577	38002033	5.537	3.25337	6.48137	5.59835	29	25	0	1	26	30	0	1	intron (NM_014657, intron 5 of 8)	ENSG00000101407
chr20_38862925_38863480	GAIN	chr20	38862925	38863480	2.53614	3.49746	2.26826	2.08092	51	10	2	8	45	12	2	8	intron (NM_015568, intron 2 of 10)	ENSG00000101445
chr18_2994607_2995137	GAIN	chr18	2994607	2995137	2.04434	4.14325	1.7625	1.63648	66	23	16	3	56	27	17	3	intron (NM_014646, intron 1 of 19)	ENSG00000101577
chr18_12999914_13000827	GAIN	chr18	12999914	13000827	4.92927	3.52633	6.21922	5.39886	40	27	2	0	35	32	2	0	intron (NM_032142, intron 2 of 44)	ENSG00000101639
chr18_12998223_12998667	GAIN	chr18	12998223	12998667	4.09362	3.29115	4.98923	4.40641	33	21	2	1	29	25	2	1	intron (NM_032142, intron 1 of 44)	ENSG00000101639
chr18_48925077_48925671	GAIN	chr18	48925077	48925671	2.35109	4.45908	2.19202	2.01426	107	19	6	17	92	23	6	16	intron (NM_001190823, intron 1 of 1)	ENSG00000101665
chr18_54264138_54265693	GAIN	chr18	54264138	54265693	3.29232	6.39333	5.85456	5.10662	332	192	20	29	275	217	24	26	Intergenic	ENSG00000101751
chr18_54263328_54263739	GAIN	chr18	54263328	54263739	2.94988	3.4388	3.33273	3.01483	39	18	5	2	34	21	5	2	Intergenic	ENSG00000101751
chr18_54262231_54263059	GAIN	chr18	54262231	54263059	3.68786	4.6682	4.99311	4.40954	107	51	2	10	93	60	2	9	Intergenic	ENSG00000101751
chr18_54260783_54261879	GAIN	chr18	54260783	54261879	4.72174	4.87731	6.02125	5.23972	171	34	2	5	147	40	2	5	Intergenic	ENSG00000101751
chr18_22978974_22979172	GAIN	chr18	22978974	22979172	2.8737	2.64474	2.59213	2.36808	18	11	0	4	16	14	0	4	intron (NM_203291, intron 6 of 18)	ENSG00000101773
chrX_100830001_100830321	GAIN	chrX	100830001	100830321	4.28854	2.27957	3.70495	3.33697	11	11	0	1	10	14	0	1	intron (NM_001306209, intron 8 of 13)	ENSG00000101811
chrX_108122457_108123136	GAIN	chrX	108122457	108123136	5.97784	3.62565	7.38029	6.28222	53	24	0	1	47	29	0	1	intron (NM_001321287, intron 1 of 13)	ENSG00000101844
chrX_111680631_111680824	GAIN	chrX	111680631	111680824	1.94392	2.71793	1.65956	1.54577	13	13	3	4	11	16	3	4	promoter-TSS (NM_001168385)	ENSG00000101901
chrX_12672120_12672454	GAIN	chrX	12672120	12672454	6.84813	2.44633	5.29051	4.65525	9	17	0	0	8	21	0	0	intron (NM_014728, intron 4 of 16)	ENSG00000101911
chrX_12672629_12673946	GAIN	chrX	12672629	12673946	5.23699	5.01706	4.93017	4.35921	20	158	4	1	17	181	4	1	intron (NM_014728, intron 4 of 16)	ENSG00000101911
chrX_110435233_110435518	GAIN	chrX	110435233	110435518	3.58548	2.909	3.69832	3.33103	24	14	3	0	21	17	3	0	intron (NM_001171689, intron 1 of 7)	ENSG00000101935
chrX_110430052_110430522	GAIN	chrX	110430052	110430522	4.35416	3.05812	4.54437	4.04119	16	26	2	0	14	31	2	0	intron (NM_001171689, intron 1 of 7)	ENSG00000101935
chrX_110435631_110436406	GAIN	chrX	110435631	110436406	3.8732	3.75438	4.83614	4.28275	28	44	3	2	24	52	3	2	intron (NM_001171689, intron 1 of 7)	ENSG00000101935
chrX_123860095_123860352	GAIN	chrX	123860095	123860352	2.40641	2.64358	2.16004	1.9861	13	13	3	2	11	16	3	2	promoter-TSS (NR_037916)	ENSG00000101966
chrX_78066380_78066806	GAIN	chrX	78066380	78066806	5.70194	3.41366	6.76441	5.81003	43	21	1	0	38	25	1	0	Intergenic	ENSG00000102144
chrX_150880631_150881421	GAIN	chrX	150880631	150881421	2.14377	4.62979	2.69241	2.45619	67	57	10	18	57	66	11	16	intron (NM_001242614, intron 1 of 11)	ENSG00000102181
chrX_150870470_150870725	GAIN	chrX	150870470	150870725	3.19197	2.615	2.96153	2.69118	11	16	2	1	10	19	2	1	intron (NM_001242614, intron 1 of 11)	ENSG00000102181
chrX_150869102_150869675	GAIN	chrX	150869102	150869675	4.67822	3.27386	5.33308	4.68818	22	30	0	2	20	36	0	2	intron (NM_001242614, intron 1 of 11)	ENSG00000102181
chr12_92989159_92991164	GAIN	chr12	92989159	92991164	6.45329	6.1787	10.4306	8.53921	345	164	5	0	288	187	5	0	Intergenic	ENSG00000102189
chr12_93007145_93008279	GAIN	chr12	93007145	93008279	3.60036	4.42106	4.55066	4.04641	107	28	6	4	91	33	6	4	intron (NR_040096, intron 3 of 4)	ENSG00000102189
chr12_92991406_92992128	GAIN	chr12	92991406	92992128	3.58609	4.68873	3.75819	3.38231	146	23	9	3	123	27	10	3	Intergenic	ENSG00000102189
chr12_92987580_92988279	GAIN	chr12	92987580	92988279	3.78889	4.94362	5.41389	4.75205	153	47	7	6	130	55	8	6	Intergenic	ENSG00000102189
chr12_92988542_92988991	GAIN	chr12	92988542	92988991	5.4691	3.23251	5.81624	5.07724	18	32	1	0	16	38	1	0	Intergenic	ENSG00000102189
chr12_92973316_92973973	GAIN	chr12	92973316	92973973	6.45898	4.09659	8.93576	7.46231	65	43	1	0	57	51	1	0	Intergenic	ENSG00000102189
chrX_47264652_47265589	GAIN	chrX	47264652	47265589	3.34896	3.79274	3.64846	3.28758	43	32	7	0	37	37	7	0	Intergenic	ENSG00000102226
chrX_87479702_87479986	GAIN	chrX	87479702	87479986	7.81957	3.21114	7.35545	6.26408	43	14	0	0	38	17	0	0	Intergenic	ENSG00000102271
chrX_87517794_87518144	GAIN	chrX	87517794	87518144	1.98279	4.20039	1.56119	1.45969	25	55	17	3	21	63	18	3	exon (NM_019117, exon 1 of 11)	ENSG00000102271
chrX_48569861_48570248	GAIN	chrX	48569861	48570248	3.76837	3.01708	4.18983	3.74765	20	21	1	2	18	25	1	2	Intergenic	ENSG00000102317
chr13_49271076_49271337	GAIN	chr13	49271076	49271337	6.52571	2.19543	4.90456	4.33926	14	8	0	0	13	10	0	0	intron (NM_030911, intron 5 of 9)	ENSG00000102543
chr13_49314426_49314590	GAIN	chr13	49314426	49314590	2.76811	2.89939	2.73075	2.48963	22	13	4	1	19	16	4	1	intron (NM_001079670, intron 10 of 10)	ENSG00000102543
chr13_49313732_49314324	GAIN	chr13	49313732	49314324	2.13218	3.21403	1.68617	1.56896	25	16	9	0	21	19	9	0	intron (NM_001079670, intron 10 of 10)	ENSG00000102543
chr13_98528720_98529533	GAIN	chr13	98528720	98529533	4.7931	4.54635	5.48896	4.81446	138	23	4	1	118	27	4	1	intron (NM_001032296, intron 1 of 10)	ENSG00000102572
chr13_98514104_98516039	GAIN	chr13	98514104	98516039	3.85122	4.64848	3.93242	3.53055	151	18	7	3	128	21	7	3	intron (NM_001032296, intron 2 of 10)	ENSG00000102572
chr13_98527709_98528596	GAIN	chr13	98527709	98528596	4.07389	4.72048	5.16538	4.55242	136	37	7	2	115	43	7	2	intron (NM_001032296, intron 1 of 10)	ENSG00000102572
chr13_77008607_77009029	GAIN	chr13	77008607	77009029	4.93366	3.98388	7.04615	6.02643	63	35	1	2	55	42	1	2	intron (NM_012158, intron 4 of 4)	ENSG00000102805
chr16_67158615_67159591	GAIN	chr16	67158615	67159591	2.02682	4.32084	2.37382	2.1755	57	41	8	16	49	48	9	15	promoter-TSS (NM_018378)	ENSG00000102871
chr16_20920236_20920938	GAIN	chr16	20920236	20920938	3.92242	3.7917	5.20621	4.58585	35	41	3	2	31	48	3	2	intron (NM_001128301, intron 4 of 4)	ENSG00000102897
chr16_20877765_20878250	GAIN	chr16	20877765	20878250	3.30437	3.53384	3.90456	3.50695	38	24	5	1	33	28	5	1	intron (NM_173475, intron 1 of 2)	ENSG00000102897
chr16_20911085_20911590	GAIN	chr16	20911085	20911590	2.94421	3.63012	3.16314	2.86849	45	21	7	1	39	25	7	1	intron (NM_001302836, intron 3 of 5)	ENSG00000102897
chr16_20917830_20919794	GAIN	chr16	20917830	20919794	2.1379	5.48245	2.94777	2.67896	125	106	22	28	105	120	26	25	intron (NM_001128301, intron 3 of 4)	ENSG00000102897
chr16_20875392_20875924	GAIN	chr16	20875392	20875924	3.59078	3.96648	4.80521	4.25655	43	43	5	2	37	50	5	2	intron (NM_173475, intron 1 of 2)	ENSG00000102897
chr16_20943427_20945263	GAIN	chr16	20943427	20945263	3.44376	5.57253	4.33259	3.86665	166	121	19	4	138	136	22	4	intron (NM_017539, intron 58 of 61)	ENSG00000102897
chr16_20940607_20940831	GAIN	chr16	20940607	20940831	3.88893	2.004	3.00304	2.72733	11	6	0	1	10	8	0	1	intron (NM_017539, intron 59 of 61)	ENSG00000102897
chr16_20879534_20880137	GAIN	chr16	20879534	20880137	2.59336	3.78881	2.8131	2.56114	42	28	9	2	36	33	9	2	intron (NM_173475, intron 1 of 2)	ENSG00000102897
chr16_20916137_20916449	GAIN	chr16	20916137	20916449	3.86571	2.64117	3.70683	3.33834	24	8	1	1	21	10	1	1	intron (NM_001128301, intron 3 of 4)	ENSG00000102897
chr16_20937548_20939327	GAIN	chr16	20937548	20939327	3.98873	5.92832	6.56475	5.65993	273	127	14	8	227	144	16	7	intron (NM_017539, intron 59 of 61)	ENSG00000102897
chr16_20865375_20868134	GAIN	chr16	20865375	20868134	4.73229	7.46175	8.46809	7.10767	680	494	25	12	553	547	31	11	intron (NM_173475, intron 1 of 2)	ENSG00000102897
chr16_20908761_20909706	GAIN	chr16	20908761	20909706	3.44857	4.48847	3.9039	3.50636	95	40	10	1	80	46	11	1	intron (NR_126516, intron 2 of 3)	ENSG00000102897
chr16_20873181_20874144	GAIN	chr16	20873181	20874144	2.72821	4.5233	2.81654	2.56423	76	49	15	2	64	56	16	2	intron (NM_173475, intron 1 of 2)	ENSG00000102897
chr16_20880242_20880831	GAIN	chr16	20880242	20880831	3.10112	3.72435	3.95012	3.54516	43	28	5	3	37	33	5	3	intron (NM_173475, intron 1 of 2)	ENSG00000102897
chr16_20942339_20943059	GAIN	chr16	20942339	20943059	2.00314	4.03842	1.79552	1.6649	55	25	15	3	47	29	16	3	intron (NM_017539, intron 58 of 61)	ENSG00000102897
chr16_20878362_20879407	GAIN	chr16	20878362	20879407	4.31196	4.98731	5.66223	4.95365	77	109	8	1	65	124	9	1	intron (NM_173475, intron 1 of 2)	ENSG00000102897
chr16_20911742_20912723	GAIN	chr16	20911742	20912723	3.13474	5.98608	2.44094	2.23468	242	142	34	1	198	158	40	1	intron (NM_001302836, intron 3 of 5)	ENSG00000102897
chr16_20909809_20910993	GAIN	chr16	20909809	20910993	2.67722	5.83153	2.21475	2.03447	179	141	38	3	147	157	45	3	intron (NR_126516, intron 2 of 3)	ENSG00000102897
chr16_20864478_20865257	GAIN	chr16	20864478	20865257	5.37963	5.57981	6.24564	5.41887	306	46	6	1	256	53	6	1	intron (NM_173475, intron 1 of 2)	ENSG00000102897
chr16_20869037_20869436	GAIN	chr16	20869037	20869436	1.76798	3.37637	1.70422	1.58432	28	17	7	6	24	20	7	6	intron (NM_173475, intron 1 of 2)	ENSG00000102897
chr16_69566846_69568249	GAIN	chr16	69566846	69568249	1.9528	5.18769	2.15066	1.9774	61	109	21	23	52	124	25	21	intron (NM_173214, intron 1 of 14)	ENSG00000102908
chr16_48681388_48681742	GAIN	chr16	48681388	48681742	2.96515	3.04928	3.06914	2.78432	19	20	4	1	17	24	4	1	Intergenic	ENSG00000102921
chr16_48682736_48683441	GAIN	chr16	48682736	48683441	2.22362	3.47614	2.17014	1.99497	42	13	7	4	36	15	7	4	Intergenic	ENSG00000102921
chr16_48679772_48680063	GAIN	chr16	48679772	48680063	3.43694	3.13487	3.58952	3.23764	31	15	4	0	27	18	4	0	Intergenic	ENSG00000102921
chr16_48680285_48680761	GAIN	chr16	48680285	48680761	3.33297	3.71598	3.94731	3.54315	58	18	4	3	50	21	4	3	Intergenic	ENSG00000102921
chr16_57303449_57305071	GAIN	chr16	57303449	57305071	2.18504	5.46649	2.91263	2.64816	162	79	23	25	135	90	27	22	Intergenic	ENSG00000102934
chr16_69439856_69440166	GAIN	chr16	69439856	69440166	2.08348	2.65274	1.77329	1.64571	13	12	4	2	11	14	4	2	intron (NM_030579, intron 1 of 4)	ENSG00000103018
chr16_69464571_69465033	GAIN	chr16	69464571	69465033	2.26377	3.48315	2.49875	2.28506	31	22	5	6	27	26	5	6	3' UTR (NM_030579, exon 5 of 5)	ENSG00000103018
chr16_68459712_68460145	GAIN	chr16	68459712	68460145	2.92325	3.38542	3.43799	3.10669	34	20	3	4	30	24	3	4	Intergenic	ENSG00000103056
chr16_68460496_68460795	GAIN	chr16	68460496	68460795	5.11176	2.92532	5.47455	4.80232	24	17	1	0	21	20	1	0	Intergenic	ENSG00000103056
chr16_74936479_74936910	GAIN	chr16	74936479	74936910	4.63436	3.26291	4.90901	4.34288	45	12	2	0	39	14	2	0	intron (NM_001324171, intron 8 of 16)	ENSG00000103091
chr16_84699436_84699598	GAIN	chr16	84699436	84699598	1.87941	3.00912	1.68161	1.56517	18	15	6	3	16	18	6	3	promoter-TSS (NM_001272075)	ENSG00000103194
chr16_15949981_15950981	GAIN	chr16	15949981	15950981	1.37021	4.83751	1.44594	1.35998	73	53	20	27	62	61	23	24	intron (NM_004996, intron 1 of 30)	ENSG00000103222
chr16_15961336_15961815	GAIN	chr16	15961336	15961815	2.58831	4.0689	2.55947	2.33967	32	51	2	13	28	60	2	12	intron (NM_004996, intron 1 of 30)	ENSG00000103222
chr16_15962581_15962878	GAIN	chr16	15962581	15962878	4.27412	2.93888	4.64246	4.12209	21	19	0	2	19	23	0	2	intron (NM_004996, intron 1 of 30)	ENSG00000103222
chr16_15958775_15959327	GAIN	chr16	15958775	15959327	3.45921	3.41668	4.07028	3.64711	38	20	4	1	33	24	4	1	intron (NM_004996, intron 1 of 30)	ENSG00000103222
chr16_15959790_15961297	GAIN	chr16	15959790	15961297	4.90792	5.85231	9.46883	7.85001	237	147	5	7	201	169	6	7	intron (NM_004996, intron 1 of 30)	ENSG00000103222
chr16_10738184_10738991	GAIN	chr16	10738184	10738991	3.11643	3.91376	2.91766	2.6524	62	25	0	10	55	31	0	10	Intergenic	ENSG00000103274
chr16_10751450_10752713	GAIN	chr16	10751450	10752713	3.15229	4.70165	3.71701	3.34654	132	31	5	12	113	37	5	11	intron (NM_001323594, intron 3 of 8)	ENSG00000103274
chr16_3513932_3514845	GAIN	chr16	3513932	3514845	2.94321	4.86135	4.37963	3.9055	106	62	8	13	90	72	9	12	intron (NM_015041, intron 5 of 11)	ENSG00000103351
chr16_23504424_23504597	GAIN	chr16	23504424	23504597	2.25787	2.92114	2.02505	1.8672	27	8	4	3	24	10	4	3	intron (NM_015044, intron 1 of 16)	ENSG00000103365
chr16_12801507_12801794	GAIN	chr16	12801507	12801794	3.82457	2.62676	3.72417	3.35224	13	16	1	1	12	19	1	1	intron (NM_018340, intron 1 of 3)	ENSG00000103381
chr16_4496947_4497449	GAIN	chr16	4496947	4497449	2.99079	3.64482	3.27086	2.96123	52	17	6	2	45	20	6	2	intron (NM_001286267, intron 2 of 6).2	ENSG00000103415
chr15_67240270_67240688	GAIN	chr15	67240270	67240688	1.62823	3.50709	1.48682	1.39548	25	22	10	5	22	26	10	5	intron (NM_001271885, intron 1 of 9)	ENSG00000103591
chr15_65916914_65919148	GAIN	chr15	65916914	65919148	4.50324	6.05216	8.6809	7.27029	224	199	7	11	189	227	8	10	exon (NM_032445, exon 16 of 23)	ENSG00000103769
chr15_41970141_41970358	GAIN	chr15	41970141	41970358	2.23655	3.48802	2.38362	2.18403	24	27	6	5	21	32	6	5	intron (NM_139265, intron 1 of 5)	ENSG00000103966
chr15_48794651_48795069	GAIN	chr15	48794651	48795069	2.23699	3.28638	1.98314	1.82987	20	24	1	9	18	29	1	9	intron (NM_001194998, intron 6 of 26)	ENSG00000103995
chr15_50116322_50116597	GAIN	chr15	50116322	50116597	3.24701	3.23357	3.76381	3.38684	31	18	3	2	27	21	3	2	intron (NR_073597, intron 1 of 26)	ENSG00000104043
chr15_50110906_50111281	GAIN	chr15	50110906	50111281	2.6988	3.25439	2.90295	2.63962	30	17	5	2	26	20	5	2	intron (NR_073597, intron 1 of 26)	ENSG00000104043
chr15_50133391_50137628	GAIN	chr15	50133391	50137628	2.76677	7.27536	2.99534	2.72027	580	353	80	23	464	385	106	20	Intergenic	ENSG00000104043
chr15_50115382_50115801	GAIN	chr15	50115382	50115801	2.94734	3.27856	2.90333	2.63989	24	23	6	0	21	27	6	0	intron (NR_073597, intron 1 of 26)	ENSG00000104043
chr15_50116914_50117386	GAIN	chr15	50116914	50117386	2.8418	3.70987	3.19947	2.90067	30	35	7	2	26	41	7	2	intron (NR_073597, intron 1 of 26)	ENSG00000104043
chr15_50045916_50046212	GAIN	chr15	50045916	50046212	2.40018	2.59331	2.09916	1.93235	16	10	1	4	14	12	1	4	intron (NR_073597, intron 4 of 26)	ENSG00000104043
chr15_50137768_50138163	GAIN	chr15	50137768	50138163	3.89705	3.14818	4.28592	3.82631	32	16	3	0	28	19	3	0	Intergenic	ENSG00000104043
chr15_44545687_44546183	GAIN	chr15	44545687	44546183	3.24649	3.17871	3.25729	2.95031	20	25	0	5	18	30	0	5	intron (NM_001284336, intron 2 of 5)	ENSG00000104131
chr15_44662362_44663541	GAIN	chr15	44662362	44663541	1.40662	5.28931	1.42137	1.33816	98	78	18	49	83	89	21	43	intron (NM_001160227, intron 1 of 37)	ENSG00000104133
chr15_45587504_45588784	GAIN	chr15	45587504	45588784	1.63231	5.79628	1.79432	1.66374	113	143	26	58	95	162	32	50	intron (NR_132359, intron 1 of 2)	ENSG00000104164
chr8_17155568_17155991	GAIN	chr8	17155568	17155991	3.32431	4.60757	2.91473	2.64994	111	40	0	15	98	49	0	14	promoter-TSS (NM_016353)	ENSG00000104219
chr8_72000840_72001875	GAIN	chr8	72000840	72001875	3.58976	5.12412	5.78785	5.05317	102	103	6	11	87	119	7	10	intron (NR_033652, intron 4 of 4)	ENSG00000104321
chr8_71999399_72000091	GAIN	chr8	71999399	72000091	3.52361	4.31033	4.95541	4.38	80	39	3	7	69	46	3	7	intron (NR_033652, intron 4 of 4)	ENSG00000104321
chr8_96803903_96804135	GAIN	chr8	96803903	96804135	6.96181	2.51946	5.80714	5.07004	19	11	0	0	17	14	0	0	intron (NM_016134, intron 2 of 7)	ENSG00000104324
chr8_96803463_96803749	GAIN	chr8	96803463	96803749	5.12602	2.93322	5.46231	4.7918	27	15	1	0	24	18	1	0	intron (NM_016134, intron 2 of 7)	ENSG00000104324
chr8_96801874_96802291	GAIN	chr8	96801874	96802291	4.31275	3.44652	5.44835	4.78036	41	22	1	2	36	26	1	2	intron (NM_016134, intron 2 of 7)	ENSG00000104324
chr8_96802672_96803325	GAIN	chr8	96802672	96803325	4.78677	4.85256	6.32026	5.47643	76	97	6	0	65	111	6	0	intron (NM_016134, intron 2 of 7)	ENSG00000104324
chr8_90000207_90000556	GAIN	chr8	90000207	90000556	1.72753	3.36645	1.61988	1.51051	27	17	8	5	23	20	8	5	promoter-TSS (NM_001330575)	ENSG00000104325
chr8_133406774_133407718	GAIN	chr8	133406774	133407718	3.9536	3.53502	3.83226	3.44561	59	11	4	0	51	13	4	0	Intergenic	ENSG00000104419
chr8_115218296_115219329	GAIN	chr8	115218296	115219329	2.09766	4.93928	1.70614	1.58587	141	31	5	34	121	37	5	31	Intergenic	ENSG00000104447
chr8_115181131_115181582	GAIN	chr8	115181131	115181582	7.79745	3.21973	6.9182	5.93156	15	35	0	0	13	42	0	0	Intergenic	ENSG00000104447
chr8_115424899_115425651	GAIN	chr8	115424899	115425651	4.25933	4.27885	5.19689	4.5793	35	73	1	5	31	86	1	5	intron (NM_014112, intron 5 of 6)	ENSG00000104447
chr8_115450546_115452949	GAIN	chr8	115450546	115452949	4.5907	6.11344	7.08908	6.05948	132	279	9	8	112	316	10	7	intron (NM_014112, intron 5 of 6)	ENSG00000104447
chr8_115178845_115179278	GAIN	chr8	115178845	115179278	3.81386	3.09435	4.09328	3.66695	20	23	3	0	17	27	3	0	Intergenic	ENSG00000104447
chr8_115175552_115176595	GAIN	chr8	115175552	115176595	6.50119	5.45275	8.96776	7.48182	85	182	0	3	75	215	0	3	Intergenic	ENSG00000104447
chr8_115396290_115397175	GAIN	chr8	115396290	115397175	8.7997	4.11281	9.61521	7.95828	39	64	0	0	35	76	0	0	Intergenic	ENSG00000104447
chr8_115397634_115398753	GAIN	chr8	115397634	115398753	5.07313	4.1004	6.46283	5.58319	38	61	0	3	34	73	0	3	Intergenic	ENSG00000104447
chr8_115446508_115447584	GAIN	chr8	115446508	115447584	5.06755	4.85126	6.26894	5.43758	44	121	4	1	38	139	4	1	intron (NM_014112, intron 5 of 6)	ENSG00000104447
chr8_115425772_115427394	GAIN	chr8	115425772	115427394	5.20191	5.56288	6.05518	5.26796	51	220	2	6	45	255	2	6	intron (NM_014112, intron 5 of 6)	ENSG00000104447
chr8_115184140_115184726	GAIN	chr8	115184140	115184726	6.89104	4.478	10.0146	8.24372	70	70	0	1	62	84	0	1	Intergenic	ENSG00000104447
chr8_115449625_115450359	GAIN	chr8	115449625	115450359	3.72277	3.55733	4.14711	3.71173	28	35	0	5	25	42	0	5	intron (NM_014112, intron 5 of 6)	ENSG00000104447
chr8_115185675_115187235	GAIN	chr8	115185675	115187235	6.58889	5.00652	10.3471	8.47718	96	108	0	2	85	128	0	2	Intergenic	ENSG00000104447
chr8_115184811_115185419	GAIN	chr8	115184811	115185419	4.23232	4.22314	5.08297	4.48494	45	62	0	6	40	74	0	6	Intergenic	ENSG00000104447
chr8_115428316_115430842	GAIN	chr8	115428316	115430842	4.11024	6.23861	5.15175	4.54236	119	314	17	7	100	351	20	6	intron (NM_014112, intron 5 of 6)	ENSG00000104447
chr8_115174066_115174470	GAIN	chr8	115174066	115174470	5.09897	3.66081	6.60389	5.69151	33	39	1	1	29	46	1	1	Intergenic	ENSG00000104447
chr8_115427952_115428199	GAIN	chr8	115427952	115428199	4.58518	2.52373	4.17047	3.73157	11	16	1	0	10	19	1	0	intron (NM_014112, intron 5 of 6)	ENSG00000104447
chr8_143608552_143609348	GAIN	chr8	143608552	143609348	1.78043	5.74026	1.63432	1.52288	223	63	45	22	183	71	55	19	intron (NR_138144, intron 1 of 6)	ENSG00000104524
chr8_9023961_9024788	GAIN	chr8	9023961	9024788	3.37233	3.06083	3.34034	3.02137	36	9	3	1	31	11	3	1	intron (NM_001354638, intron 6 of 7)	ENSG00000104626
chr8_9020749_9021334	GAIN	chr8	9020749	9021334	4.201	3.33151	5.00773	4.42176	32	24	0	3	29	29	0	3	intron (NM_001354638, intron 6 of 7)	ENSG00000104626
chr8_23218072_23218702	GAIN	chr8	23218072	23218702	1.62294	4.02643	1.42546	1.34163	62	16	8	16	53	19	9	15	intron (NM_003844, intron 1 of 9)	ENSG00000104689
chr8_23217723_23218025	GAIN	chr8	23217723	23218025	4.10482	2.84042	4.19553	3.75264	14	21	1	1	12	25	1	1	intron (NM_003844, intron 1 of 9)	ENSG00000104689
chr8_26383750_26384358	GAIN	chr8	26383750	26384358	2.71249	3.76345	2.81035	2.5591	40	29	9	1	34	34	9	1	intron (NM_004331, intron 1 of 5)	ENSG00000104765
chr19_6516303_6517017	GAIN	chr19	6516303	6517017	1.50147	4.60416	1.60434	1.49763	56	51	17	20	48	59	19	18	Intergenic	ENSG00000104833
chr19_29584192_29584394	GAIN	chr19	29584192	29584394	2.82758	2.94907	2.47743	2.26669	29	9	5	0	25	11	5	0	Intergenic	ENSG00000105171
chr19_29586232_29586566	GAIN	chr19	29586232	29586566	2.48276	3.27491	2.57502	2.35291	28	18	6	2	24	21	6	2	Intergenic	ENSG00000105171
chr19_29587017_29587823	GAIN	chr19	29587017	29587823	1.54128	5.29115	1.57811	1.47465	145	49	26	34	121	56	31	30	Intergenic	ENSG00000105171
chr19_29584741_29584941	GAIN	chr19	29584741	29584941	2.91073	2.43397	2.49223	2.27937	13	10	3	0	11	12	3	0	Intergenic	ENSG00000105171
chr19_29836548_29837550	GAIN	chr19	29836548	29837550	2.76969	4.64435	3.58108	3.23048	100	43	12	7	85	50	13	6	Intergenic	ENSG00000105173
chr19_29851594_29851910	GAIN	chr19	29851594	29851910	3.40008	2.77957	3.29745	2.98411	15	17	3	0	13	20	3	0	Intergenic	ENSG00000105173
chr19_4228600_4229970	GAIN	chr19	4228600	4229970	3.53914	5.24775	5.41974	4.75699	113	110	12	6	95	125	13	6	promoter-TSS (NM_005755)	ENSG00000105246
chr19_36125335_36126073	GAIN	chr19	36125335	36126073	2.71921	3.59797	2.85499	2.59805	47	17	7	2	40	20	7	2	exon (NM_001281, exon 6 of 6)	ENSG00000105254
chr19_47231390_47233163	GAIN	chr19	47231390	47233163	3.8253	6.13084	6.98592	5.98163	263	181	10	20	221	206	12	18	intron (NM_001127240, intron 1 of 3)	ENSG00000105327
chr8_141089178_141090550	GAIN	chr8	141089178	141090550	1.54906	6.71682	1.88207	1.74177	327	193	58	105	267	215	76	88	Intergenic	ENSG00000105339
chr8_141140087_141141292	GAIN	chr8	141140087	141141292	4.28986	4.39117	4.9975	4.41306	33	82	5	1	29	95	5	1	intron (NR_148197, intron 3 of 23)	ENSG00000105339
chr19_10403817_10404219	GAIN	chr19	10403817	10404219	1.46532	4.4092	1.49896	1.40618	45	46	14	19	38	53	16	17	promoter-TSS (NR_031592)	ENSG00000105401
chr19_47515499_47516477	GAIN	chr19	47515499	47516477	1.55327	5.5124	1.47812	1.38768	104	105	43	20	86	118	52	18	promoter-TSS (NR_038456)	ENSG00000105402
chr19_48258271_48258744	GAIN	chr19	48258271	48258744	2.57464	4.65329	3.03826	2.75772	110	35	7	16	94	41	8	15	TTS (NR_040599)	ENSG00000105483
chr19_48094357_48094727	GAIN	chr19	48094357	48094727	3.83305	3.09096	3.88788	3.49295	36	11	3	0	31	13	3	0	intron (NM_001159323, intron 7 of 16)	ENSG00000105499
chr19_48094986_48095404	GAIN	chr19	48094986	48095404	4.75021	4.2288	7.09524	6.06371	65	49	3	1	56	57	3	1	intron (NM_001159323, intron 7 of 16)	ENSG00000105499
chr19_19596931_19598640	GAIN	chr19	19596931	19598640	2.64474	5.60625	3.24561	2.94052	162	114	8	37	138	132	9	33	intron (NR_038198, intron 2 of 7)	ENSG00000105717
chr19_19590610_19592218	GAIN	chr19	19590610	19592218	1.56339	5.33785	1.49186	1.39992	99	88	13	53	84	101	15	47	intron (NR_038198, intron 2 of 7)	ENSG00000105717
chr19_19598730_19599320	GAIN	chr19	19598730	19599320	2.63794	3.89933	2.62256	2.3947	41	36	1	12	36	43	1	11	intron (NR_038198, intron 2 of 7)	ENSG00000105717
chr19_42051680_42052594	GAIN	chr19	42051680	42052594	2.2526	4.96868	2.39415	2.19296	126	46	22	9	105	53	25	8	intron (NM_001301030, intron 10 of 18)	ENSG00000105737
chr19_43764517_43765389	GAIN	chr19	43764517	43765389	3.3728	4.63789	4.38195	3.90765	104	46	10	3	88	53	11	3	Intergenic	ENSG00000105771
chr19_43763295_43764405	GAIN	chr19	43763295	43764405	2.45203	4.73606	2.23707	2.05412	108	40	20	3	90	46	22	3	Intergenic	ENSG00000105771
chr19_43751217_43751955	GAIN	chr19	43751217	43751955	3.13004	4.49463	4.38683	3.91119	90	42	8	6	77	49	9	6	intron (NM_019108, intron 1 of 13)	ENSG00000105771
chr19_43752059_43752650	GAIN	chr19	43752059	43752650	3.81376	4.16034	4.93999	4.36756	72	35	6	1	62	41	6	1	intron (NM_019108, intron 1 of 13)	ENSG00000105771
chr19_43765479_43766754	GAIN	chr19	43765479	43766754	3.28445	5.35365	4.05227	3.63194	212	52	15	8	177	60	17	7	TTS (NM_002250)	ENSG00000105771
chr7_92812000_92812192	GAIN	chr7	92812000	92812192	2.11945	3.14017	1.96537	1.81443	14	23	4	5	12	27	4	5	intron (NM_001259, intron 2 of 7)	ENSG00000105810
chr7_92767771_92768487	GAIN	chr7	92767771	92768487	2.73769	4.46179	3.55007	3.20409	58	59	5	13	50	69	5	12	intron (NM_001259, intron 3 of 7)	ENSG00000105810
chr7_92812318_92813794	GAIN	chr7	92812318	92813794	1.82087	5.62467	1.93451	1.78718	108	128	16	54	91	146	19	47	intron (NM_001259, intron 2 of 7)	ENSG00000105810
chr7_92797729_92798208	GAIN	chr7	92797729	92798208	3.53982	4.18671	4.68319	4.15507	46	55	2	7	40	65	2	7	intron (NM_001259, intron 2 of 7)	ENSG00000105810
chr7_92904649_92905477	GAIN	chr7	92904649	92905477	1.75917	5.6468	2.04128	1.88139	170	85	36	30	141	96	44	26	intron (NR_110087, intron 2 of 2)	ENSG00000105810
chr7_92768652_92769591	GAIN	chr7	92768652	92769591	2.41405	4.72678	2.14576	1.97304	36	92	4	23	31	107	4	21	intron (NM_001259, intron 3 of 7)	ENSG00000105810
chr7_92796872_92797629	GAIN	chr7	92796872	92797629	2.14037	4.07984	2.46835	2.25843	39	41	10	8	33	48	11	7	intron (NM_001259, intron 2 of 7)	ENSG00000105810
chr7_106426063_106426403	GAIN	chr7	106426063	106426403	1.77722	3.55127	1.45534	1.36778	37	17	2	14	33	21	2	13	Intergenic	ENSG00000105835
chr7_95421013_95422070	GAIN	chr7	95421013	95422070	4.77669	4.74519	7.80384	6.59935	111	62	2	4	96	73	2	4	intron (NM_001018161, intron 2 of 8)	ENSG00000105854
chr7_95450716_95451082	GAIN	chr7	95450716	95451082	6.23307	3.8736	7.21036	6.15097	77	20	1	0	67	24	1	0	Intergenic	ENSG00000105854
chr7_95448929_95450711	GAIN	chr7	95448929	95450711	5.60591	5.91295	10.3176	8.45812	268	145	2	6	229	169	2	6	Intergenic	ENSG00000105854
chr7_21352418_21353148	GAIN	chr7	21352418	21353148	1.50489	5.19504	1.55395	1.45361	104	67	16	44	88	77	19	39	Intergenic	ENSG00000105866
chr7_21365143_21365390	GAIN	chr7	21365143	21365390	3.15891	2.5936	2.81649	2.56423	9	17	2	1	8	20	2	1	Intergenic	ENSG00000105866
chr7_136131816_136132112	GAIN	chr7	136131816	136132112	5.66674	3.37648	6.23812	5.41286	49	15	1	0	43	18	1	0	Intergenic	ENSG00000105887
chr7_135993611_135995111	GAIN	chr7	135993611	135995111	3.54379	5.18373	5.34967	4.70038	170	62	9	9	143	72	10	8	Intergenic	ENSG00000105887
chr7_136130602_136131670	GAIN	chr7	136130602	136131670	5.86623	4.85197	7.93246	6.69794	165	39	2	1	142	46	2	1	Intergenic	ENSG00000105887
chr7_24595707_24596393	GAIN	chr7	24595707	24596393	2.73128	5.15679	2.6211	2.39353	156	57	3	29	134	67	3	27	intron (NM_001303037, intron 1 of 11)	ENSG00000105926
chr7_24597024_24597557	GAIN	chr7	24597024	24597557	3.30225	3.25822	3.90363	3.50619	30	20	2	3	26	24	2	3	intron (NM_001303037, intron 1 of 11)	ENSG00000105926
chr7_139117220_139117880	GAIN	chr7	139117220	139117880	1.6539	3.76953	1.42029	1.33725	46	16	13	5	39	19	14	5	Intergenic	ENSG00000105939
chr7_44618176_44618445	GAIN	chr7	44618176	44618445	3.30516	2.99278	3.39949	3.07272	32	10	2	2	28	12	2	2	intron (NM_001003941, intron 1 of 8)	ENSG00000105953
chr7_44622514_44623490	GAIN	chr7	44622514	44623490	3.06306	4.91867	4.24578	3.79441	136	48	10	10	115	56	11	9	intron (NM_001003941, intron 1 of 8)	ENSG00000105953
chr7_44618570_44619163	GAIN	chr7	44618570	44619163	2.40239	4.2767	2.93471	2.66752	67	35	11	7	57	41	12	7	intron (NM_001003941, intron 1 of 8)	ENSG00000105953
chr7_27925588_27925897	GAIN	chr7	27925588	27925897	3.21833	2.60605	3.11127	2.8219	15	13	1	2	13	16	1	2	intron (NM_175061, intron 2 of 4)	ENSG00000106052
chr7_27709937_27710908	GAIN	chr7	27709937	27710908	3.76625	4.98607	4.24351	3.79254	37	133	8	5	32	152	9	5	Intergenic	ENSG00000106052
chr7_27740141_27740914	GAIN	chr7	27740141	27740914	1.38782	5.07105	1.45394	1.36656	75	72	20	36	63	82	23	32	intron (NM_001079864, intron 1 of 16)	ENSG00000106052
chr7_27708746_27709737	GAIN	chr7	27708746	27709737	3.61658	4.79611	3.39077	3.0652	36	111	11	1	31	126	12	1	Intergenic	ENSG00000106052
chr7_27926113_27926590	GAIN	chr7	27926113	27926590	4.27796	3.41942	5.41151	4.75019	38	23	1	2	34	28	1	2	intron (NM_175061, intron 2 of 4)	ENSG00000106052
chr7_123712596_123712991	GAIN	chr7	123712596	123712991	3.43485	3.09668	3.86633	3.47537	30	15	2	2	26	18	2	2	intron (NM_003941, intron 1 of 10)	ENSG00000106299
chr7_123747572_123747993	GAIN	chr7	123747572	123747993	3.03226	5.11997	3.86215	3.47204	174	44	10	14	147	51	11	13	intron (NM_003941, intron 1 of 10)	ENSG00000106299
chr7_123714580_123715384	GAIN	chr7	123714580	123715384	3.81969	4.85273	5.73103	5.0079	135	50	6	6	115	58	6	6	intron (NM_003941, intron 1 of 10)	ENSG00000106299
chr7_123707863_123708291	GAIN	chr7	123707863	123708291	3.65261	3.73381	4.58005	4.07044	51	26	1	5	45	31	1	5	intron (NM_003941, intron 2 of 10)	ENSG00000106299
chr7_123757230_123758350	GAIN	chr7	123757230	123758350	4.1074	4.12843	4.72338	4.18823	96	18	2	4	83	22	2	4	Intergenic	ENSG00000106299
chr7_123711947_123712340	GAIN	chr7	123711947	123712340	3.25746	3.49646	3.80286	3.41965	37	23	5	1	32	27	5	1	intron (NM_003941, intron 1 of 10)	ENSG00000106299
chr7_123709092_123710139	GAIN	chr7	123709092	123710139	4.17827	4.47148	6.36209	5.50767	74	59	5	2	63	69	5	2	intron (NM_003941, intron 1 of 10)	ENSG00000106299
chr7_123745088_123745399	GAIN	chr7	123745088	123745399	4.42597	3.05269	4.9417	4.36916	30	16	0	2	27	20	0	2	intron (NM_003941, intron 1 of 10)	ENSG00000106299
chr7_123748091_123748347	GAIN	chr7	123748091	123748347	1.89787	3.08489	1.72803	1.60536	24	13	3	7	21	16	3	7	intron (NM_003941, intron 1 of 10)	ENSG00000106299
chr7_123713157_123713633	GAIN	chr7	123713157	123713633	3.73338	3.5775	4.67844	4.15137	44	24	1	4	39	29	1	4	intron (NM_003941, intron 1 of 10)	ENSG00000106299
chr7_123716005_123716556	GAIN	chr7	123716005	123716556	8.03126	3.39169	7.54985	6.41128	53	14	0	0	47	17	0	0	intron (NM_003941, intron 1 of 10)	ENSG00000106299
chr7_123741282_123741937	GAIN	chr7	123741282	123741937	4.86214	3.45098	6.17936	5.36791	33	29	1	1	29	35	1	1	intron (NM_003941, intron 1 of 10)	ENSG00000106299
chr7_123710366_123711188	GAIN	chr7	123710366	123711188	7.23599	4.81642	10.3287	8.46421	141	54	1	0	122	64	1	0	intron (NM_003941, intron 1 of 10)	ENSG00000106299
chr7_7943222_7944614	GAIN	chr7	7943222	7944614	2.35763	5.63547	2.43468	2.22906	71	174	13	39	60	198	15	35	Intergenic	ENSG00000106415
chr7_11120888_11121237	GAIN	chr7	11120888	11121237	3.7496	2.5592	3.59038	3.23825	20	9	1	1	18	11	1	1	intron (NR_033436, intron 16 of 16)	ENSG00000106443
chr7_11253361_11254564	GAIN	chr7	11253361	11254564	5.72948	4.7445	7.2995	6.22154	150	37	3	0	128	43	3	0	Intergenic	ENSG00000106443
chr7_11233058_11235917	GAIN	chr7	11233058	11235917	4.40834	5.8317	5.56742	4.87608	356	55	6	11	299	64	7	10	Intergenic	ENSG00000106443
chr7_11275458_11277345	GAIN	chr7	11275458	11277345	4.86111	5.18044	6.08608	5.29275	220	39	2	6	189	46	2	6	Intergenic	ENSG00000106443
chr7_11251904_11252882	GAIN	chr7	11251904	11252882	2.50575	3.83848	2.83354	2.57885	54	22	4	9	47	26	4	9	Intergenic	ENSG00000106443
chr7_11277501_11278772	GAIN	chr7	11277501	11278772	4.30276	4.76947	6.66397	5.73507	107	64	6	2	91	74	6	2	Intergenic	ENSG00000106443
chr7_11188775_11189125	GAIN	chr7	11188775	11189125	2.32231	2.74604	2.06707	1.9043	16	13	1	5	14	16	1	5	Intergenic	ENSG00000106443
chr7_11230683_11231613	GAIN	chr7	11230683	11231613	5.81773	4.27339	6.2957	5.45835	120	16	1	1	104	19	1	1	Intergenic	ENSG00000106443
chr7_11343415_11343777	GAIN	chr7	11343415	11343777	3.65423	2.93988	3.93294	3.53085	27	13	2	1	24	16	2	1	Intergenic	ENSG00000106443
chr7_11231923_11232950	GAIN	chr7	11231923	11232950	5.60475	6.09457	8.33031	7.00179	419	86	4	5	353	100	4	5	Intergenic	ENSG00000106443
chr7_11331676_11332179	GAIN	chr7	11331676	11332179	6.18164	3.80761	7.90737	6.67995	61	28	0	1	54	34	0	1	Intergenic	ENSG00000106443
chr7_11226473_11229234	GAIN	chr7	11226473	11229234	4.43653	6.55382	4.53718	4.03527	661	48	9	19	548	56	10	17	Intergenic	ENSG00000106443
chr7_11252988_11253196	GAIN	chr7	11252988	11253196	3.67454	2.90505	3.4427	3.11085	33	8	0	3	30	10	0	3	Intergenic	ENSG00000106443
chr7_11258095_11258269	GAIN	chr7	11258095	11258269	3.21932	2.59837	3.06167	2.77769	20	9	1	2	18	11	1	2	Intergenic	ENSG00000106443
chr7_130446592_130447018	GAIN	chr7	130446592	130447018	2.70687	3.80565	3.36098	3.03947	48	26	5	6	42	31	5	6	Intergenic	ENSG00000106477
chr7_130447577_130447728	GAIN	chr7	130447577	130447728	7.11325	2.6337	6.02182	5.23997	24	10	0	0	21	12	0	0	Intergenic	ENSG00000106477
chr7_42945570_42946276	GAIN	chr7	42945570	42946276	1.81047	4.84055	1.97033	1.81871	63	70	22	14	53	80	25	13	Intergenic	ENSG00000106591
chr7_42965357_42965866	GAIN	chr7	42965357	42965866	3.95544	3.47783	4.53854	4.03637	27	33	0	4	24	40	0	4	Intergenic	ENSG00000106591
chr7_42946460_42946803	GAIN	chr7	42946460	42946803	1.97322	3.34555	1.77675	1.64856	28	17	9	2	24	20	9	2	Intergenic	ENSG00000106591
chr7_43734905_43735329	GAIN	chr7	43734905	43735329	3.39621	3.10751	3.57882	3.22854	27	17	4	0	23	20	4	0	Intergenic	ENSG00000106603
chr7_43736326_43736824	GAIN	chr7	43736326	43736824	3.91027	3.76144	4.98975	4.40672	59	22	3	2	51	26	3	2	Intergenic	ENSG00000106603
chr7_43735481_43736124	GAIN	chr7	43735481	43736124	2.73514	4.31154	3.31652	3.00084	43	58	10	5	37	67	11	5	Intergenic	ENSG00000106603
chr7_73559794_73560877	GAIN	chr7	73559794	73560877	1.58143	5.48605	1.55501	1.45459	143	75	41	21	118	85	50	19	Intergenic	ENSG00000106635
chr9_105417011_105417185	GAIN	chr9	105417011	105417185	3.62569	3.46557	4.06825	3.64553	40	22	0	5	36	27	0	5	intron (NM_001330731, intron 15 of 15)	ENSG00000106701
chr9_99163014_99163187	GAIN	chr9	99163014	99163187	2.65711	2.27338	2.09188	1.92581	10	9	3	0	9	11	3	0	Intergenic	ENSG00000106799
chr9_99252990_99254576	GAIN	chr9	99252990	99254576	2.01554	5.79044	1.86138	1.72347	183	109	9	66	155	126	11	58	Intergenic	ENSG00000106803
chr9_99251307_99251749	GAIN	chr9	99251307	99251749	4.91517	2.73602	4.90706	4.34114	25	11	0	1	22	14	0	1	Intergenic	ENSG00000106803
chr9_99235648_99238043	GAIN	chr9	99235648	99238043	3.37824	5.65282	5.5342	4.85064	203	109	15	12	169	124	17	11	Intergenic	ENSG00000106803
chr9_99274156_99274431	GAIN	chr9	99274156	99274431	2.80543	2.34961	2.38754	2.18743	11	10	2	1	10	12	2	1	Intergenic	ENSG00000106803
chr9_99252232_99252823	GAIN	chr9	99252232	99252823	5.84496	3.53783	7.10228	6.06963	48	23	1	0	42	28	1	0	Intergenic	ENSG00000106803
chr9_99274670_99274923	GAIN	chr9	99274670	99274923	2.84591	3.12264	3.0382	2.75772	30	14	2	4	26	17	2	4	Intergenic	ENSG00000106803
chr9_99249449_99249897	GAIN	chr9	99249449	99249897	2.73732	3.46689	3.04181	2.76056	28	26	6	2	24	31	6	2	Intergenic	ENSG00000106803
chr9_99239276_99239743	GAIN	chr9	99239276	99239743	2.3127	3.24404	2.40898	2.20626	25	19	3	6	22	23	3	6	Intergenic	ENSG00000106803
chr9_92534249_92534496	GAIN	chr9	92534249	92534496	3.41936	2.77016	3.51877	3.17777	19	14	2	1	17	17	2	1	intron (NM_001393, intron 1 of 9)	ENSG00000106823
chr9_92534794_92535168	GAIN	chr9	92534794	92535168	3.95078	2.73514	3.99353	3.58193	19	14	2	0	17	17	2	0	intron (NM_001393, intron 1 of 9)	ENSG00000106823
chr9_114404196_114404802	GAIN	chr9	114404196	114404802	2.23747	3.40792	2.12584	1.95569	21	26	8	2	18	30	8	2	intron (NM_001346890, intron 5 of 7)	ENSG00000106948
chr9_5389339_5390090	GAIN	chr9	5389339	5390090	2.11193	5.11615	2.11195	1.9438	115	66	28	8	96	75	33	7	intron (NM_018465, intron 3 of 5)	ENSG00000107020
chr9_5624735_5624993	GAIN	chr9	5624735	5624993	2.43656	2.81803	2.24443	2.0604	20	12	1	5	18	15	1	5	Intergenic	ENSG00000107036
chr9_6893214_6893722	GAIN	chr9	6893214	6893722	2.97748	3.58088	3.40947	3.0815	49	17	3	5	43	20	3	5	intron (NR_148677, intron 8 of 21)	ENSG00000107077
chr9_6922433_6922833	GAIN	chr9	6922433	6922833	3.4334	3.56844	3.87946	3.48671	54	15	2	4	47	18	2	4	intron (NR_148677, intron 8 of 21)	ENSG00000107077
chr9_131710436_131711182	GAIN	chr9	131710436	131711182	3.03309	3.66511	3.68789	3.32165	47	22	5	3	41	26	5	3	promoter-TSS (NM_198679)	ENSG00000107263
chr9_131738291_131738575	GAIN	chr9	131738291	131738575	2.8048	2.87886	2.64835	2.41776	13	20	1	4	12	24	1	4	promoter-TSS (NM_005312)	ENSG00000107263
chr9_69522879_69523302	GAIN	chr9	69522879	69523302	2.5863	2.75077	2.41365	2.21047	22	9	3	2	19	11	3	2	intron (NM_001163, intron 1 of 12)	ENSG00000107282
chr9_69524700_69525143	GAIN	chr9	69524700	69525143	3.39302	3.58028	4.11409	3.68455	47	20	4	2	41	24	4	2	intron (NM_001163, intron 1 of 12)	ENSG00000107282
chr9_69521795_69522058	GAIN	chr9	69521795	69522058	1.93799	3.69488	1.74223	1.61817	50	13	10	5	43	15	11	5	intron (NM_001163, intron 1 of 12)	ENSG00000107282
chr10_95245215_95247022	GAIN	chr10	95245215	95247022	3.00715	5.8927	3.64982	3.28866	280	93	27	11	230	105	32	10	intron (NM_020992, intron 5 of 6)	ENSG00000107438
chr10_8055699_8056059	GAIN	chr10	8055699	8056059	1.79095	2.97146	1.49204	1.39999	16	15	7	2	14	18	7	2	exon (NM_002051, exon 2 of 6)	ENSG00000107485
chr10_48331849_48333461	GAIN	chr10	48331849	48333461	3.85892	5.16942	3.88664	3.49208	28	163	8	6	24	186	9	6	intron (NM_001323322, intron 3 of 13)	ENSG00000107643
chr10_48290839_48291282	GAIN	chr10	48290839	48291282	3.17153	2.94155	3.16188	2.86756	21	16	4	0	18	19	4	0	Intergenic	ENSG00000107643
chr10_48291767_48292298	GAIN	chr10	48291767	48292298	1.90778	4.11536	1.79216	1.66176	33	44	15	5	28	51	16	5	Intergenic	ENSG00000107643
chr10_48336696_48338329	GAIN	chr10	48336696	48338329	5.47685	5.66443	8.17165	6.87946	92	212	3	4	79	244	3	4	intron (NM_001323322, intron 3 of 13)	ENSG00000107643
chr10_121910762_121911351	GAIN	chr10	121910762	121911351	2.49129	3.27214	2.4172	2.21326	36	12	6	2	31	14	6	2	exon (NM_001288735, exon 3 of 10)	ENSG00000107669
chr10_72564033_72565155	GAIN	chr10	72564033	72565155	4.33674	4.35879	6.14231	5.33812	98	34	3	3	84	40	3	3	intron (NM_001195518, intron 2 of 11)	ENSG00000107745
chr10_72563563_72563958	GAIN	chr10	72563563	72563958	7.7635	3.16601	7.47578	6.34987	38	16	0	0	34	20	0	0	intron (NM_001195518, intron 2 of 11)	ENSG00000107745
chr10_72562937_72563248	GAIN	chr10	72562937	72563248	6.83759	2.42888	5.55916	4.86941	15	12	0	0	13	15	0	0	intron (NM_001195518, intron 2 of 11)	ENSG00000107745
chr10_84329138_84331042	GAIN	chr10	84329138	84331042	1.47431	5.9673	1.61338	1.50508	185	113	30	74	154	128	37	64	intron (NM_001284240, intron 1 of 9)	ENSG00000107771
chr10_101042309_101042742	GAIN	chr10	101042309	101042742	2.17037	3.80556	2.44839	2.24103	45	24	6	9	39	28	6	8	Intergenic	ENSG00000107819
chr10_101693636_101694289	GAIN	chr10	101693636	101694289	1.52562	4.63835	1.54378	1.44493	85	33	17	21	72	38	19	19	intron (NM_001323541, intron 1 of 8)	ENSG00000107829
chr10_92265587_92266129	GAIN	chr10	92265587	92266129	2.97626	3.06437	2.90674	2.64289	26	15	5	0	22	18	5	0	intron (NM_014912, intron 1 of 9)	ENSG00000107864
chr10_30509944_30511772	GAIN	chr10	30509944	30511772	3.5183	5.84364	5.25911	4.62884	273	100	17	11	226	114	20	10	Intergenic	ENSG00000107968
chr10_110920206_110920426	GAIN	chr10	110920206	110920426	1.7532	3.43633	1.68635	1.5691	32	16	6	8	28	19	6	8	promoter-TSS (NM_001195305)	ENSG00000108061
chr10_35089936_35090108	GAIN	chr10	35089936	35090108	1.98793	2.34511	1.5008	1.40778	10	9	1	4	9	11	1	4	intron (NM_001198777, intron 1 of 20)	ENSG00000108094
chr10_35019461_35019695	GAIN	chr10	35019461	35019695	2.08348	2.65274	1.77329	1.64571	13	12	4	2	11	14	4	2	intron (NM_001198777, intron 17 of 20)	ENSG00000108094
chr10_35356704_35357126	GAIN	chr10	35356704	35357126	2.56908	2.988	2.4919	2.27908	20	16	5	1	17	19	5	1	intron (NM_001282852, intron 1 of 8)	ENSG00000108100
chr10_35341155_35341391	GAIN	chr10	35341155	35341391	2.37255	2.39762	1.85351	1.71637	13	8	4	0	11	10	4	0	intron (NM_001282852, intron 1 of 8)	ENSG00000108100
chr10_67819916_67820616	GAIN	chr10	67819916	67820616	3.96371	4.23592	5.91109	5.14914	73	41	3	4	63	48	3	4	intron (NM_201262, intron 2 of 2)	ENSG00000108176
chr10_67803539_67804456	GAIN	chr10	67803539	67804456	2.5886	4.32901	3.16238	2.8679	76	35	5	13	66	41	5	12	intron (NM_021800, intron 4 of 4)	ENSG00000108176
chr10_67789753_67790062	GAIN	chr10	67789753	67790062	1.95624	3.66634	1.57718	1.47379	49	14	2	14	43	17	2	13	Intergenic	ENSG00000108176
chr10_67815225_67816048	GAIN	chr10	67815225	67816048	4.39836	3.53715	5.47402	4.80192	49	20	2	1	43	24	2	1	intron (NM_201262, intron 2 of 2)	ENSG00000108176
chr10_79331214_79332397	GAIN	chr10	79331214	79332397	3.0206	5.46642	4.26904	3.813	188	81	18	11	157	92	21	10	Intergenic	ENSG00000108179
chr10_68365367_68365625	GAIN	chr10	68365367	68365625	4.80449	2.65861	4.76765	4.22464	17	15	0	1	15	18	0	1	intron (NM_017987, intron 13 of 17)	ENSG00000108187
chr17_39404733_39405850	GAIN	chr17	39404733	39405850	3.80274	4.87054	5.2088	4.58821	144	45	8	4	122	52	9	4	3' UTR (NM_004774, exon 17 of 17)	ENSG00000108306
chr17_39979765_39980706	GAIN	chr17	39979765	39980706	1.53386	5.83014	1.68176	1.56519	201	82	38	49	166	93	47	42	promoter-TSS (NM_002809)	ENSG00000108344
chr17_58706364_58706841	GAIN	chr17	58706364	58706841	2.172	2.66275	1.88878	1.74731	18	9	2	4	16	11	2	4	intron (NM_058216, intron 4 of 8)	ENSG00000108384
chr17_58703646_58704220	GAIN	chr17	58703646	58704220	3.95578	3.52594	4.57851	4.06936	52	16	3	1	45	19	3	1	intron (NM_058216, intron 4 of 8)	ENSG00000108384
chr17_58701666_58702979	GAIN	chr17	58701666	58702979	4.10961	5.12711	5.91118	5.14914	182	52	7	5	154	60	8	5	intron (NM_058216, intron 3 of 8)	ENSG00000108384
chr17_58704409_58704722	GAIN	chr17	58704409	58704722	2.36887	2.94115	2.01167	1.85545	29	8	1	6	26	10	1	6	intron (NM_058216, intron 4 of 8)	ENSG00000108384
chr17_58992552_58993240	GAIN	chr17	58992552	58993240	3.5132	3.67771	4.38417	3.90945	51	22	4	2	44	26	4	2	intron (NM_001005207, intron 24 of 24)	ENSG00000108395
chr17_58991745_58992087	GAIN	chr17	58991745	58992087	3.27971	3.22849	3.37345	3.04995	42	10	2	3	37	12	2	3	intron (NM_001005207, intron 24 of 24)	ENSG00000108395
chr17_16229929_16230828	GAIN	chr17	16229929	16230828	3.02738	4.86173	3.67348	3.30878	50	103	6	14	43	119	7	13	intron (NM_004278, intron 1 of 6)	ENSG00000108474
chr17_62118732_62119282	GAIN	chr17	62118732	62119282	5.15182	4.91146	8.31919	6.99368	97	91	4	1	83	105	4	1	Intergenic	ENSG00000108510
chr17_62144133_62144310	GAIN	chr17	62144133	62144310	3.37644	2.3121	2.67594	2.4421	19	4	2	0	17	5	2	0	Intergenic	ENSG00000108510
chr17_4945842_4946140	GAIN	chr17	4945842	4946140	1.98634	3.83688	1.6741	1.55862	51	20	2	16	45	24	2	15	TTS (NM_001320365)	ENSG00000108518
chr17_64572256_64573071	GAIN	chr17	64572256	64573071	3.71218	4.18967	4.61189	4.09628	35	64	2	6	31	75	2	6	intron (NM_022739, intron 9 of 18)	ENSG00000108654
chr17_64581204_64581969	GAIN	chr17	64581204	64581969	2.80808	3.62194	3.44825	3.11573	39	25	4	5	34	30	4	5	intron (NM_022739, intron 7 of 18)	ENSG00000108654
chr17_64573320_64574123	GAIN	chr17	64573320	64574123	3.58641	4.51657	4.97332	4.39359	107	36	5	6	92	42	5	6	intron (NM_022739, intron 9 of 18)	ENSG00000108654
chr17_64571821_64572085	GAIN	chr17	64571821	64572085	3.17535	3.20977	3.19175	2.89404	33	15	5	0	28	18	5	0	exon (NM_022739, exon 10 of 19)	ENSG00000108654
chr17_32323580_32324486	GAIN	chr17	32323580	32324486	2.04043	5.18442	2.38048	2.18145	147	50	20	23	123	57	23	21	3' UTR (NM_001330181, exon 8 of 8)	ENSG00000108666
chr17_50147678_50148378	GAIN	chr17	50147678	50148378	2.51721	3.7224	2.70863	2.47065	39	28	2	10	34	33	2	10	intron (NM_032595, intron 1 of 9)	ENSG00000108819
chr17_50193068_50193465	GAIN	chr17	50193068	50193465	3.44835	3.3938	4.23978	3.78929	33	23	3	2	29	27	3	2	intron (NM_000088, intron 25 of 50)	ENSG00000108821
chr17_50193554_50193964	GAIN	chr17	50193554	50193964	3.16215	3.39702	3.58553	3.23416	41	16	4	2	36	19	4	2	intron (NM_000088, intron 25 of 50)	ENSG00000108821
chr17_50192242_50192442	GAIN	chr17	50192242	50192442	2.2668	2.32201	1.77825	1.64991	10	9	3	1	9	11	3	1	intron (NM_000088, intron 29 of 50)	ENSG00000108821
chr17_50371175_50371477	GAIN	chr17	50371175	50371477	2.7914	3.14202	2.87669	2.61687	27	16	5	1	23	19	5	1	intron (NM_016504, intron 1 of 3)	ENSG00000108826
chr17_50371648_50372104	GAIN	chr17	50371648	50372104	2.13757	3.38216	2.028	1.86986	40	11	5	6	35	13	5	6	intron (NM_016504, intron 1 of 3)	ENSG00000108826
chr17_64634629_64635614	GAIN	chr17	64634629	64635614	2.16217	3.97633	2.26621	2.07923	41	34	12	4	35	39	13	4	intron (NM_022739, intron 1 of 18)	ENSG00000108854
chr17_64635723_64636610	GAIN	chr17	64635723	64636610	2.46775	4.92907	3.26496	2.95613	117	53	15	13	98	61	17	12	intron (NM_022739, intron 1 of 18)	ENSG00000108854
chr17_55304040_55304550	GAIN	chr17	55304040	55304550	3.9104	3.13517	4.20659	3.76213	16	28	1	2	14	34	1	2	intron (NM_002126, intron 2 of 3)	ENSG00000108924
chr17_55313517_55314877	GAIN	chr17	55313517	55314877	4.1486	5.46186	5.56506	4.87448	195	92	12	2	163	105	13	2	intron (NM_002126, intron 2 of 3)	ENSG00000108924
chr17_55315014_55316135	GAIN	chr17	55315014	55316135	3.92826	5.37472	5.19732	4.57932	147	109	13	2	123	124	14	2	intron (NM_002126, intron 3 of 3)	ENSG00000108924
chr17_27331996_27332293	GAIN	chr17	27331996	27332293	1.94597	2.69833	1.63808	1.52613	14	12	2	5	12	15	2	5	Intergenic	ENSG00000109046
chr17_28952734_28952908	GAIN	chr17	28952734	28952908	2.11996	2.85581	1.89622	1.75377	20	11	5	2	17	13	5	2	Intergenic	ENSG00000109118
chr4_54064903_54065174	GAIN	chr4	54064903	54065174	1.66511	2.86135	1.39343	1.31415	15	13	5	4	13	16	5	4	promoter-TSS (NM_012110)	ENSG00000109220
chr4_99855478_99856580	GAIN	chr4	99855478	99856580	2.27492	4.88643	2.98109	2.70815	73	77	12	19	62	89	14	17	intron (NM_014395, intron 4 of 8)	ENSG00000109270
chr4_142401919_142402207	GAIN	chr4	142401919	142402207	1.9152	2.9159	1.55148	1.4516	15	15	7	1	13	18	7	1	intron (NM_001101669, intron 7 of 25)	ENSG00000109452
chr4_142401021_142401672	GAIN	chr4	142401021	142401672	3.57339	3.76822	3.96977	3.56171	24	46	5	1	21	54	5	1	intron (NM_001101669, intron 7 of 25)	ENSG00000109452
chr4_142416181_142416621	GAIN	chr4	142416181	142416621	2.47133	3.24223	2.57718	2.35479	19	24	4	4	17	28	4	4	intron (NM_001101669, intron 5 of 25)	ENSG00000109452
chr4_165190180_165190701	GAIN	chr4	165190180	165190701	3.09269	4.21981	4.04402	3.62511	43	56	4	8	37	66	4	8	Intergenic	ENSG00000109466
chr4_165178418_165179180	GAIN	chr4	165178418	165179180	2.58336	3.46509	2.83343	2.57878	22	30	4	5	19	35	4	5	Intergenic	ENSG00000109466
chr4_165191295_165191667	GAIN	chr4	165191295	165191667	2.73945	2.8463	2.75434	2.5103	18	15	2	3	16	18	2	3	Intergenic	ENSG00000109466
chr4_165233555_165234309	GAIN	chr4	165233555	165234309	3.3379	4.06056	4.2674	3.81161	34	54	4	5	30	63	4	5	intron (NM_001331024, intron 3 of 13)	ENSG00000109466
chr4_165177767_165178094	GAIN	chr4	165177767	165178094	2.86223	3.16002	3.18722	2.89028	26	18	3	3	23	22	3	3	Intergenic	ENSG00000109466
chr4_6320054_6320777	GAIN	chr4	6320054	6320777	2.49054	5.05783	2.33245	2.13823	134	54	24	4	111	61	27	4	TTS (NM_001206994)	ENSG00000109501
chr4_6264438_6265171	GAIN	chr4	6264438	6265171	2.23807	4.05065	2.67434	2.44085	40	40	8	9	34	47	9	8	Intergenic	ENSG00000109501
chr4_159205554_159206474	GAIN	chr4	159205554	159206474	5.28601	4.28572	6.28673	5.45287	113	21	1	2	98	25	1	2	intron (NM_001351724, intron 3 of 30)	ENSG00000109756
chr11_88301001_88301996	GAIN	chr11	88301001	88301996	3.09289	4.75737	3.65602	3.29403	40	100	9	8	34	115	10	7	intron (NM_001814, intron 4 of 6)	ENSG00000109861
chr11_27319459_27319927	GAIN	chr11	27319459	27319927	5.33647	3.08381	6.0009	5.22261	26	21	0	1	23	26	0	1	Intergenic	ENSG00000109881
chr11_27318658_27319006	GAIN	chr11	27318658	27319006	4.92786	2.76099	4.85719	4.29983	14	20	0	1	13	24	0	1	Intergenic	ENSG00000109881
chr11_117457645_117458284	GAIN	chr11	117457645	117458284	4.75416	3.83275	6.65147	5.72474	46	38	1	2	40	45	1	2	intron (NM_020693, intron 19 of 32)	ENSG00000110274
chr11_117455687_117456528	GAIN	chr11	117455687	117456528	5.59962	4.09174	7.9586	6.7192	73	36	1	1	64	43	1	1	intron (NM_020693, intron 19 of 32)	ENSG00000110274
chr11_117456633_117457003	GAIN	chr11	117456633	117457003	7.48364	2.93308	6.89885	5.91657	30	14	0	0	27	17	0	0	intron (NM_020693, intron 19 of 32)	ENSG00000110274
chr11_117970204_117971034	GAIN	chr11	117970204	117971034	2.14846	4.41104	2.08192	1.91721	81	30	17	5	68	35	19	5	Intergenic	ENSG00000110324
chr11_117986519_117987253	GAIN	chr11	117986519	117987253	1.34283	5.19033	1.42695	1.34302	86	74	28	32	72	84	33	28	intron (NR_026691, intron 2 of 7)	ENSG00000110324
chr11_118789259_118789944	GAIN	chr11	118789259	118789944	1.69532	3.75784	1.39049	1.31154	19	37	4	15	17	44	4	14	intron (NM_004397, intron 1 of 13)	ENSG00000110367
chr11_118820038_118820585	GAIN	chr11	118820038	118820585	4.14481	3.98993	5.71974	4.99942	58	36	4	1	50	42	4	1	Intergenic	ENSG00000110367
chr11_118790098_118790925	GAIN	chr11	118790098	118790925	1.39561	5.36177	1.53313	1.43584	107	79	31	35	89	90	37	31	intron (NM_004397, intron 1 of 13)	ENSG00000110367
chr11_118833522_118834161	GAIN	chr11	118833522	118834161	3.11828	4.13274	4.32185	3.85806	63	36	5	6	54	42	5	6	Intergenic	ENSG00000110367
chr11_118821836_118822244	GAIN	chr11	118821836	118822244	3.60593	2.93369	3.67339	3.30878	17	20	3	0	15	24	3	0	Intergenic	ENSG00000110367
chr11_118820621_118821820	GAIN	chr11	118820621	118821820	4.30078	4.29504	6.25524	5.42714	72	48	1	5	63	57	1	5	Intergenic	ENSG00000110367
chr11_33346788_33347127	GAIN	chr11	33346788	33347127	5.148	3.66047	6.65414	5.72634	50	27	0	2	45	33	0	2	intron (NM_001048200, intron 8 of 15)	ENSG00000110422
chr11_33347174_33348674	GAIN	chr11	33347174	33348674	6.7317	5.15796	9.25492	7.70556	71	146	0	2	63	173	0	2	exon (NM_005734, exon 11 of 17)	ENSG00000110422
chr11_46593220_46593631	GAIN	chr11	46593220	46593631	1.57991	3.58813	1.50126	1.4081	34	18	8	9	29	21	8	8	intron (NM_001267782, intron 1 of 19)	ENSG00000110497
chr11_107839932_107840410	GAIN	chr11	107839932	107840410	3.34805	4.7172	4.86994	4.30951	110	50	5	10	94	59	5	9	intron (NM_017515, intron 1 of 7)	ENSG00000110660
chr11_107840493_107842131	GAIN	chr11	107840493	107842131	3.08891	5.62542	5.08164	4.48372	167	124	12	21	141	142	14	19	intron (NM_017515, intron 1 of 7)	ENSG00000110660
chr12_108615911_108618261	GAIN	chr12	108615911	108618261	2.94912	6.99528	4.57457	4.06606	578	227	31	63	472	254	40	54	Intergenic	ENSG00000110876
chr12_108618510_108618855	GAIN	chr12	108618510	108618855	2.24428	2.69064	1.93468	1.78729	18	10	1	5	16	12	1	5	Intergenic	ENSG00000110876
chr12_56657065_56658159	GAIN	chr12	56657065	56658159	4.67732	5.21364	6.90229	5.91838	203	54	4	5	173	63	4	5	Intergenic	ENSG00000110955
chr12_96047249_96047675	GAIN	chr12	96047249	96047675	2.77943	3.767	2.813	2.56109	62	14	7	3	53	17	7	3	Intergenic	ENSG00000111144
chr12_3827019_3828338	GAIN	chr12	3827019	3828338	3.60385	4.87984	5.85851	5.10946	94	80	6	8	80	93	7	7	intron (NM_001286521, intron 2 of 6)	ENSG00000111224
chr12_12611094_12612663	GAIN	chr12	12611094	12612663	1.31991	6.09922	1.40733	1.32593	174	137	57	54	143	153	73	46	promoter-TSS (NM_001310)	ENSG00000111269
[truncated: 10,827 more rows]

## Sheet: 6
Table S6. List of motifs in GAIN regions
Motif Name	Consensus	P-value	Log P-value	q-value (Benjamini)	# of Target Sequences with Motif (of 9271)	% of Target Sequences with Motif	# of Background Sequences with Motif(of 41105)	% of Background Sequences with Motif
Fra2(bZIP)/Striatum-Fra2-ChIP-Seq(GSE43429)/Homer	GGATGACTCATC	1e-26	-60.3	0	598	0.0645	1677.1	0.0408
Fra1(bZIP)/BT549-Fra1-ChIP-Seq(GSE46166)/Homer	NNATGASTCATH	1e-24	-55.29	0	679	0.0733	2007.9	0.0488
Fosl2(bZIP)/3T3L1-Fosl2-ChIP-Seq(GSE56872)/Homer	NATGASTCABNN	1e-22	-52.62	0	402	0.0434	1048.5	0.0255
JunB(bZIP)/DendriticCells-Junb-ChIP-Seq(GSE36099)/Homer	RATGASTCAT	1e-22	-51.23	0	666	0.0719	1994.7	0.0485
AP-1(bZIP)/ThioMac-PU.1-ChIP-Seq(GSE21512)/Homer	VTGACTCATC	1e-21	-48.99	0	884	0.0954	2831.2	0.0688
Jun-AP1(bZIP)/K562-cJun-ChIP-Seq(GSE31477)/Homer	GATGASTCATCN	1e-19	-44.63	0	298	0.0322	746.3	0.0181
BATF(bZIP)/Th17-BATF-ChIP-Seq(GSE39756)/Homer	DATGASTCAT	1e-18	-43.25	0	773	0.0834	2470	0.06
Atf3(bZIP)/GBM-ATF3-ChIP-Seq(GSE33912)/Homer	DATGASTCATHN	1e-18	-42.58	0	774	0.0835	2481.7	0.0603
NFkB-p65(RHD)/GM12787-p65-ChIP-Seq(GSE19485)/Homer	WGGGGATTTCCC	1e-18	-41.62	0	601	0.0649	1841.4	0.0448
NFkB-p65-Rel(RHD)/ThioMac-LPS-Expression(GSE23622)/Homer	GGAAATTCCC	1e-17	-40.75	0	110	0.0119	187.8	0.0046
Stat3+il21(Stat)/CD4-Stat3-ChIP-Seq(GSE19198)/Homer	SVYTTCCNGGAARB	1e-14	-32.94	0	748	0.0807	2492.1	0.0606
IRF1(IRF)/PBMC-IRF1-ChIP-Seq(GSE43036)/Homer	GAAAGTGAAAGT	1e-14	-32.3	0	232	0.025	597.4	0.0145
IRF2(IRF)/Erythroblas-IRF2-ChIP-Seq(GSE36985)/Homer	GAAASYGAAASY	1e-13	-30.72	0	175	0.0189	418.3	0.0102
bZIP:IRF(bZIP,IRF)/Th17-BatF-ChIP-Seq(GSE39756)/Homer	NAGTTTCABTHTGACTNW	1e-12	-29.21	0	629	0.0679	2078.3	0.0505
STAT5(Stat)/mCD4+-Stat5-ChIP-Seq(GSE12346)/Homer	RTTTCTNAGAAA	1e-12	-28.5	0	416	0.0449	1280.5	0.0311
IRF:BATF(IRF:bZIP)/pDC-Irf8-ChIP-Seq(GSE66899)/Homer	CTTTCANTATGACTV	1e-11	-26.45	0	193	0.0208	501.7	0.0122
Bach2(bZIP)/OCILy7-Bach2-ChIP-Seq(GSE44420)/Homer	TGCTGAGTCA	1e-11	-25.46	0	225	0.0243	617.6	0.015
STAT4(Stat)/CD4-Stat4-ChIP-Seq(GSE22104)/Homer	NYTTCCWGGAAR	1e-10	-25.25	0	1065	0.1149	3865.4	0.094
STAT1(Stat)/HelaS3-STAT1-ChIP-Seq(GSE12782)/Homer	NATTTCCNGGAAAT	1e-10	-24.57	0	372	0.0401	1155.9	0.0281
ISRE(IRF)/ThioMac-LPS-Expression(GSE23622)/Homer	AGTTTCASTTTC	1e-10	-24.31	0	112	0.0121	249.2	0.0061
IRF3(IRF)/BMDM-Irf3-ChIP-Seq(GSE67343)/Homer	AGTTTCAKTTTC	1e-10	-23.05	0	450	0.0486	1465.3	0.0356
Stat3(Stat)/mES-Stat3-ChIP-Seq(GSE11431)/Homer	CTTCCGGGAA	1e-09	-22.35	0	494	0.0533	1642.6	0.0399
p73(p53)/Trachea-p73-ChIP-Seq(PRJNA310161)/Homer	NRRRCAWGTCCDGRCATGYY	1e-09	-21.9	0	71	0.0077	136.2	0.0033
NF-E2(bZIP)/K562-NFE2-ChIP-Seq(GSE31477)/Homer	GATGACTCAGCA	1e-08	-19.81	0	81	0.0087	174	0.0042
IRF8(IRF)/BMDM-IRF8-ChIP-Seq(GSE77884)/Homer	GRAASTGAAAST	1e-08	-19.54	0	420	0.0453	1392.6	0.0339
Bach1(bZIP)/K562-Bach1-ChIP-Seq(GSE31477)/Homer	AWWNTGCTGAGTCAT	1e-08	-18.78	0	73	0.0079	153.9	0.0037
RUNX(Runt)/HPC7-Runx1-ChIP-Seq(GSE22178)/Homer	SAAACCACAG	1e-07	-17.92	0	729	0.0787	2637.9	0.0641
Nrf2(bZIP)/Lymphoblast-Nrf2-ChIP-Seq(GSE37589)/Homer	HTGCTGAGTCAT	1e-07	-16.99	0	64	0.0069	133.9	0.0033
IRF4(IRF)/GM12878-IRF4-ChIP-Seq(GSE32465)/Homer	ACTGAAACCA	1e-06	-15.3	0	511	0.0551	1808.1	0.044
RUNX1(Runt)/Jurkat-RUNX1-ChIP-Seq(GSE29180)/Homer	AAACCACARM	1e-06	-14.72	0	1087	0.1173	4173	0.1014
Ets1-distal(ETS)/CD4+-PolII-ChIP-Seq(Barski_et_al.)/Homer	MACAGGAAGT	1e-06	-14.25	0	308	0.0332	1027.1	0.025
Bcl6(Zf)/Liver-Bcl6-ChIP-Seq(GSE31578)/Homer	NNNCTTTCCAGGAAA	1e-06	-13.99	0	1405	0.1516	5525.3	0.1343
p53(p53)/mES-cMyc-ChIP-Seq(GSE11431)/Homer	ACATGCCCGGGCAT	1e-06	-13.96	0	36	0.0039	63.3	0.0015
ETV4(ETS)/HepG2-ETV4-ChIP-Seq(ENCODE)/Homer	ACCGGAAGTG	1e-05	-13.08	0	890	0.096	3395.6	0.0825
AMYB(HTH)/Testes-AMYB-ChIP-Seq(GSE44588)/Homer	TGGCAGTTGG	1e-05	-13.03	0	1443	0.1557	5714.6	0.1389
NFE2L2(bZIP)/HepG2-NFE2L2-ChIP-Seq(Encode)/Homer	AWWWTGCTGAGTCAT	1e-05	-12.63	0	65	0.007	155.5	0.0038
ERG(ETS)/VCaP-ERG-ChIP-Seq(GSE14097)/Homer	ACAGGAAGTG	1e-05	-12.55	0	1520	0.164	6055.5	0.1472
PU.1:IRF8(ETS:IRF)/pDC-Irf8-ChIP-Seq(GSE66899)/Homer	GGAAGTGAAAST	0.0001	-11.01	0.0002	240	0.0259	806.7	0.0196
BMYB(HTH)/Hela-BMYB-ChIP-Seq(GSE27030)/Homer	NHAACBGYYV	0.0001	-10.55	0.0003	1428	0.1541	5730.8	0.1393
GABPA(ETS)/Jurkat-GABPa-ChIP-Seq(GSE17954)/Homer	RACCGGAAGT	0.0001	-10.46	0.0003	752	0.0811	2888	0.0702
MYB(HTH)/ERMYB-Myb-ChIPSeq(GSE22095)/Homer	GGCVGTTR	0.0001	-10.26	0.0004	1589	0.1715	6427	0.1562
GLI3(Zf)/Limb-GLI3-ChIP-Chip(GSE11077)/Homer	CGTGGGTGGTCC	0.0001	-9.443	0.0008	120	0.0129	369.3	0.009
RUNX-AML(Runt)/CD4+-PolII-ChIP-Seq(Barski_et_al.)/Homer	GCTGTGGTTW	0.0001	-9.423	0.0008	740	0.0799	2864.2	0.0696
SPDEF(ETS)/VCaP-SPDEF-ChIP-Seq(SRA014231)/Homer	ASWTCCTGBT	0.0001	-9.292	0.0009	915	0.0987	3600.5	0.0875
EBF1(EBF)/Near-E2A-ChIP-Seq(GSE21512)/Homer	GTCCCCWGGGGA	0.001	-9.145	0.001	816	0.0881	3189.4	0.0775
ETS1(ETS)/Jurkat-ETS1-ChIP-Seq(GSE17954)/Homer	ACAGGAAGTG	0.001	-9.101	0.001	926	0.0999	3652.3	0.0888
RUNX2(Runt)/PCa-RUNX2-ChIP-Seq(GSE33889)/Homer	NWAACCACADNN	0.001	-9.069	0.001	862	0.093	3384.9	0.0823
p53(p53)/Saos-p53-ChIP-Seq(GSE15780)/Homer	RRCATGYCYRGRCATGYYYN	0.001	-8.925	0.0011	107	0.0115	326.6	0.0079
p53(p53)/Saos-p53-ChIP-Seq/Homer	RRCATGYCYRGRCATGYYYN	0.001	-8.925	0.0011	107	0.0115	326.6	0.0079
Hoxa13(Homeobox)/ChickenMSG-Hoxa13.Flag-ChIP-Seq(GSE86088)/Homer	CYHATAAAAN	0.001	-8.839	0.0012	2959	0.3193	12419	0.3019
ETV1(ETS)/GIST48-ETV1-ChIP-Seq(GSE22441)/Homer	AACCGGAAGT	0.001	-8.581	0.0015	1205	0.13	4850.9	0.1179
EHF(ETS)/LoVo-EHF-ChIP-Seq(GSE49402)/Homer	AVCAGGAAGT	0.001	-8.561	0.0015	1272	0.1373	5136.5	0.1249
NFkB-p50,p52(RHD)/Monocyte-p50-ChIP-Chip(Schreiber_et_al.)/Homer	GGGGGAATCCCC	0.001	-8.459	0.0017	93	0.01	279.4	0.0068
Tcfcp2l1(CP2)/mES-Tcfcp2l1-ChIP-Seq(GSE11431)/Homer	NRAACCRGTTYRAACCRGYT	0.001	-7.977	0.0026	107	0.0115	335.5	0.0082
GRHL2(CP2)/HBE-GRHL2-ChIP-Seq(GSE46194)/Homer	AAACYKGTTWDACMRGTTTB	0.001	-7.902	0.0028	369	0.0398	1370.2	0.0333
Rfx6(HTH)/Min6b1-Rfx6.HA-ChIP-Seq(GSE62844)/Homer	TGTTKCCTAGCAACM	0.001	-7.877	0.0028	855	0.0923	3391.1	0.0824
PSE(SNAPc)/K562-mStart-Seq/Homer	WAVTCACCMTAASYDAAAAG	0.001	-7.482	0.0041	588	0.0635	2283.9	0.0555
Egr1(Zf)/K562-Egr1-ChIP-Seq(GSE32465)/Homer	TGCGTGGGYG	0.001	-7.462	0.0041	410	0.0442	1548	0.0376
Fox:Ebox(Forkhead,bHLH)/Panc1-Foxa2-ChIP-Seq(GSE47459)/Homer	NNNVCTGWGYAAACASN	0.001	-7.438	0.0041	915	0.0987	3659.3	0.089
CArG(MADS)/PUER-Srf-ChIP-Seq(Sullivan_et_al.)/Homer	CCATATATGGNM	0.001	-7.366	0.0044	325	0.0351	1202.6	0.0292
Fli1(ETS)/CD8-FLI-ChIP-Seq(GSE20898)/Homer	NRYTTCCGGH	0.001	-7.281	0.0047	875	0.0944	3495.6	0.085
CTCF(Zf)/CD4+-CTCF-ChIP-Seq(Barski_et_al.)/Homer	AYAGTGCCMYCTRGTGGCCA	0.01	-6.756	0.0078	70	0.0076	210.6	0.0051
STAT6(Stat)/CD4-Stat6-ChIP-Seq(GSE22104)/Homer	ABTTCYYRRGAA	0.01	-6.692	0.0082	565	0.061	2209.5	0.0537
Smad2(MAD)/ES-SMAD2-ChIP-Seq(GSE29422)/Homer	CTGTCTGG	0.01	-6.69	0.0082	1273	0.1374	5214.8	0.1268
Unknown-ESC-element(?)/mES-Nanog-ChIP-Seq(GSE11724)/Homer	CACAGCAGGGGG	0.01	-6.414	0.0104	460	0.0496	1779.1	0.0433
Foxa2(Forkhead)/Liver-Foxa2-ChIP-Seq(GSE25694)/Homer	CYTGTTTACWYW	0.01	-6.226	0.0124	821	0.0886	3303.9	0.0803
Hoxd11(Homeobox)/ChickenMSG-Hoxd11.Flag-ChIP-Seq(GSE86088)/Homer	VGCCATAAAA	0.01	-6.113	0.0137	2725	0.2941	11545.5	0.2807
Etv2(ETS)/ES-ER71-ChIP-Seq(GSE59402)/Homer(0.967)	NNAYTTCCTGHN	0.01	-5.874	0.0171	849	0.0916	3435.8	0.0835
EWS:FLI1-fusion(ETS)/SK_N_MC-EWS:FLI1-ChIP-Seq(SRA014231)/Homer	VACAGGAAAT	0.01	-5.871	0.0171	490	0.0529	1919.2	0.0467
Chop(bZIP)/MEF-Chop-ChIP-Seq(GSE35681)/Homer	ATTGCATCAT	0.01	-5.753	0.0188	254	0.0274	946.7	0.023
Atf4(bZIP)/MEF-Atf4-ChIP-Seq(GSE35681)/Homer	MTGATGCAAT	0.01	-5.725	0.019	312	0.0337	1184.2	0.0288
HOXB13(Homeobox)/ProstateTumor-HOXB13-ChIP-Seq(GSE56288)/Homer	TTTTATKRGG	0.01	-5.656	0.0201	1193	0.1287	4916.4	0.1195
THRb(NR)/Liver-NR1A2-ChIP-Seq(GSE52613)/Homer	TRAGGTCA	0.01	-5.424	0.025	3927	0.4238	16878.8	0.4103
Elk4(ETS)/Hela-Elk4-ChIP-Seq(GSE31477)/Homer	NRYTTCCGGY	0.01	-5.353	0.0265	329	0.0355	1263.6	0.0307
STAT6(Stat)/Macrophage-Stat6-ChIP-Seq(GSE38377)/Homer	TTCCKNAGAA	0.01	-5.204	0.0303	552	0.0596	2200.9	0.0535
Pknox1(Homeobox)/ES-Prep1-ChIP-Seq(GSE63282)/Homer	SCTGTCAVTCAV	0.01	-5.149	0.0316	187	0.0202	686.7	0.0167
Smad3(MAD)/NPC-Smad3-ChIP-Seq(GSE36673)/Homer	TWGTCTGV	0.01	-4.99	0.0366	2630	0.2838	11201.3	0.2723
Rbpj1(?)/Panc1-Rbpj1-ChIP-Seq(GSE47459)/Homer	HTTTCCCASG	0.01	-4.908	0.0392	1452	0.1567	6071.5	0.1476
Rfx5(HTH)/GM12878-Rfx5-ChIP-Seq(GSE31477)/Homer	SCCTAGCAACAG	0.01	-4.887	0.0395	281	0.0303	1076.2	0.0262
MITF(bHLH)/MastCells-MITF-ChIP-Seq(GSE48085)/Homer	RTCATGTGAC	0.01	-4.797	0.0427	804	0.0868	3286.6	0.0799
EBF2(EBF)/BrownAdipose-EBF2-ChIP-Seq(GSE97114)/Homer	NABTCCCWDGGGAVH	0.01	-4.729	0.0452	790	0.0852	3229.3	0.0785
EWS:ERG-fusion(ETS)/CADO_ES1-EWS:ERG-ChIP-Seq(SRA014231)/Homer	ATTTCCTGTN	0.01	-4.611	0.0502	739	0.0797	3016.3	0.0733
MafA(bZIP)/Islet-MafA-ChIP-Seq(GSE30298)/Homer	TGCTGACTCA	0.01	-4.61	0.0502	636	0.0686	2577.5	0.0627
PAX6(Paired,Homeobox)/Forebrain-Pax6-ChIP-Seq(GSE66961)/Homer	NGTGTTCAVTSAAGCGKAAA	0.1	-4.602	0.0502	85	0.0092	289	0.007
Atf7(bZIP)/3T3L1-Atf7-ChIP-Seq(GSE56872)/Homer	NGRTGACGTCAY	0.1	-4.562	0.0509	539	0.0582	2167	0.0527
Pdx1(Homeobox)/Islet-Pdx1-ChIP-Seq(SRA008281)/Homer	YCATYAATCA	0.1	-4.408	0.0587	1014	0.1094	4205.2	0.1022
Zfp809(Zf)/ES-Zfp809-ChIP-Seq(GSE70799)/Homer	GGGGCTYGKCTGGGA	0.1	-4.346	0.0617	139	0.015	507.3	0.0123
JunD(bZIP)/K562-JunD-ChIP-Seq/Homer	ATGACGTCATCN	0.1	-4.273	0.0656	70	0.0076	235.1	0.0057
Elf4(ETS)/BMDM-Elf4-ChIP-Seq(GSE88699)/Homer	ACTTCCKGKT	0.1	-4.247	0.0665	876	0.0945	3620	0.088
Hoxa11(Homeobox)/ChickenMSG-Hoxa11.Flag-ChIP-Seq(GSE86088)/Homer	TTTTATGGCM	0.1	-4.216	0.0679	2663	0.2874	11401.1	0.2772
PRDM1(Zf)/Hela-PRDM1-ChIP-Seq(GSE31477)/Homer	ACTTTCACTTTC	0.1	-4.2	0.0683	605	0.0653	2461.7	0.0598
NFAT:AP1(RHD,bZIP)/Jurkat-NFATC1-ChIP-Seq(Jolma_et_al.)/Homer	SARTGGAAAAWRTGAGTCAB	0.1	-4.085	0.0757	183	0.0197	691.9	0.0168
Six1(Homeobox)/Myoblast-Six1-ChIP-Chip(GSE20150)/Homer	GKVTCADRTTWC	0.1	-4.082	0.0757	246	0.0265	951.3	0.0231
NF1-halfsite(CTF)/LNCaP-NF1-ChIP-Seq(Unpublished)/Homer	YTGCCAAG	0.1	-4.075	0.0757	1536	0.1657	6484.3	0.1576
p63(p53)/Keratinocyte-p63-ChIP-Seq(GSE17611)/Homer	NNDRCATGYCYNRRCATGYH	0.1	-4.052	0.0758	296	0.0319	1160.3	0.0282
Zic(Zf)/Cerebellum-ZIC1.2-ChIP-Seq(GSE60731)/Homer	CCTGCTGAGH	0.1	-3.989	0.0798	607	0.0655	2478.3	0.0602
ELF1(ETS)/Jurkat-ELF1-ChIP-Seq(SRA014231)/Homer	AVCCGGAAGT	0.1	-3.952	0.082	313	0.0338	1234.1	0.03
Max(bHLH)/K562-Max-ChIP-Seq(GSE31477)/Homer	RCCACGTGGYYN	0.1	-3.885	0.0868	507	0.0547	2056.8	0.05
Gata2(Zf)/K562-GATA2-ChIP-Seq(GSE18829)/Homer	BBCTTATCTS	0.1	-3.869	0.0873	679	0.0733	2791.2	0.0679
Gata1(Zf)/K562-GATA1-ChIP-Seq(GSE18829)/Homer	SAGATAAGRV	0.1	-3.842	0.0888	603	0.0651	2467.6	0.06
Gata6(Zf)/HUG1N-GATA6-ChIP-Seq(GSE51936)/Homer	YCTTATCTBN	0.1	-3.769	0.0946	967	0.1043	4035.9	0.0981
Smad4(MAD)/ESC-SMAD4-ChIP-Seq(GSE29422)/Homer	VBSYGTCTGG	0.1	-3.745	0.096	1251	0.135	5267	0.128
Hoxc9(Homeobox)/Ainv15-Hoxc9-ChIP-Seq(GSE21812)/Homer	GGCCATAAATCA	0.1	-3.699	0.0995	529	0.0571	2157.2	0.0524
Atf2(bZIP)/3T3L1-Atf2-ChIP-Seq(GSE56872)/Homer	NRRTGACGTCAT	0.1	-3.679	0.1005	312	0.0337	1238.6	0.0301
Sox10(HMG)/SciaticNerve-Sox3-ChIP-Seq(GSE35132)/Homer	CCWTTGTYYB	0.1	-3.664	0.1011	1646	0.1776	6990.6	0.1699
Elk1(ETS)/Hela-Elk1-ChIP-Seq(GSE31477)/Homer	HACTTCCGGY	0.1	-3.646	0.1019	331	0.0357	1319.2	0.0321
T1ISRE(IRF)/ThioMac-Ifnb-Expression/Homer	ACTTTCGTTTCT	0.1	-3.614	0.1042	16	0.0017	41.9	0.001
Pbx3(Homeobox)/GM12878-PBX3-ChIP-Seq(GSE32465)/Homer	SCTGTCAMTCAN	0.1	-3.517	0.1138	198	0.0214	766.8	0.0186
Znf263(Zf)/K562-Znf263-ChIP-Seq(GSE31477)/Homer	CVGTSCTCCC	0.1	-3.476	0.1175	1541	0.1663	6546	0.1591
MyoD(bHLH)/Myotube-MyoD-ChIP-Seq(GSE21614)/Homer	RRCAGCTGYTSY	0.1	-3.46	0.1183	504	0.0544	2060.5	0.0501
MafK(bZIP)/C2C12-MafK-ChIP-Seq(GSE36030)/Homer	GCTGASTCAGCA	0.1	-3.452	0.1183	194	0.0209	751.9	0.0183
CEBP:AP1(bZIP)/ThioMac-CEBPb-ChIP-Seq(GSE21512)/Homer	DRTGTTGCAA	0.1	-3.404	0.1228	773	0.0834	3217.6	0.0782
ZNF711(Zf)/SHSY5Y-ZNF711-ChIP-Seq(GSE20673)/Homer	AGGCCTAG	0.1	-3.4	0.1228	1471	0.1587	6245.6	0.1518
ELF3(ETS)/PDAC-ELF3-ChIP-Seq(GSE64557)/Homer	ANCAGGAAGT	0.1	-3.352	0.1271	696	0.0751	2888.2	0.0702
Egr2(Zf)/Thymocytes-Egr2-ChIP-Seq(GSE34254)/Homer	NGCGTGGGCGGR	0.1	-3.346	0.1271	77	0.0083	275.5	0.0067
ZNF675(Zf)/HEK293-ZNF675.GFP-ChIP-Seq(GSE58341)/Homer	ARGAGGMCAAAATGW	0.1	-3.339	0.1271	144	0.0155	547.2	0.0133
Six2(Homeobox)/NephronProgenitor-Six2-ChIP-Seq(GSE39837)/Homer	GWAAYHTGAKMC	0.1	-3.339	0.1271	1010	0.109	4245.9	0.1032
Zac1(Zf)/Neuro2A-Plagl1-ChIP-Seq(GSE75942)/Homer	HAWGRGGCCM	0.1	-3.218	0.1405	2476	0.2672	10660.6	0.2592
Atf1(bZIP)/K562-ATF1-ChIP-Seq(GSE31477)/Homer	GATGACGTCA	0.1	-3.212	0.1405	738	0.0796	3076.1	0.0748
Atoh1(bHLH)/Cerebellum-Atoh1-ChIP-Seq(GSE22111)/Homer	VNRVCAGCTGGY	0.1	-3.04	0.1651	852	0.0919	3578.5	0.087
FOXK1(Forkhead)/HEK293-FOXK1-ChIP-Seq(GSE51673)/Homer	NVWTGTTTAC	0.1	-3.039	0.1651	1094	0.1181	4628.2	0.1125
Pitx1(Homeobox)/Chicken-Pitx1-ChIP-Seq(GSE38910)/Homer	TAATCCCN	0.1	-3.027	0.1651	4934	0.5324	21545.1	0.5238
ETS:E-box(ETS,bHLH)/HPC7-Scl-ChIP-Seq(GSE22178)/Homer	AGGAARCAGCTG	0.1	-3.025	0.1651	74	0.008	268.7	0.0065
TATA-Box(TBP)/Promoter/Homer	CCTTTTAWAGSC	0.1	-3.022	0.1651	1331	0.1436	5661.5	0.1376
FOXM1(Forkhead)/MCF7-FOXM1-ChIP-Seq(GSE72977)/Homer	TRTTTACTTW	0.1	-2.967	0.1704	1135	0.1225	4811.8	0.117
Tlx?(NR)/NPC-H3K4me1-ChIP-Seq(GSE16256)/Homer	CTGGCAGSCTGCCA	0.1	-2.902	0.1805	325	0.0351	1319.7	0.0321
Gata4(Zf)/Heart-Gata4-ChIP-Seq(GSE35151)/Homer	NBWGATAAGR	0.1	-2.886	0.1819	1074	0.1159	4551.7	0.1107
GATA3(Zf)/iTreg-Gata3-ChIP-Seq(GSE20898)/Homer	AGATAASR	0.1	-2.849	0.1872	1672	0.1804	7164.1	0.1742
ZBTB18(Zf)/HEK293-ZBTB18.GFP-ChIP-Seq(GSE58341)/Homer	AACATCTGGA	0.1	-2.699	0.216	424	0.0458	1750.3	0.0425
c-Myc(bHLH)/mES-cMyc-ChIP-Seq(GSE11431)/Homer	VVCCACGTGG	0.1	-2.677	0.219	364	0.0393	1494.1	0.0363
ELF5(ETS)/T47D-ELF5-ChIP-Seq(GSE30407)/Homer	ACVAGGAAGT	0.1	-2.671	0.219	663	0.0715	2781.3	0.0676
NRF(NRF)/Promoter/Homer	STGCGCATGCGC	0.1	-2.671	0.219	39	0.0042	135	0.0033
NF1:FOXA1(CTF,Forkhead)/LNCAP-FOXA1-ChIP-Seq(GSE27824)/Homer	WNTGTTTRYTTTGGCA	0.1	-2.627	0.225	52	0.0056	186.8	0.0045
HNF4a(NR),DR1/HepG2-HNF4a-ChIP-Seq(GSE25021)/Homer	CARRGKBCAAAGTYCA	0.1	-2.587	0.2324	407	0.0439	1682.1	0.0409
NFIL3(bZIP)/HepG2-NFIL3-ChIP-Seq(Encode)/Homer	VTTACGTAAYNNNNN	0.1	-2.578	0.233	610	0.0658	2557.8	0.0622
ETS(ETS)/Promoter/Homer	AACCGGAAGT	0.1	-2.551	0.2376	204	0.022	818.8	0.0199
PU.1-IRF(ETS:IRF)/Bcell-PU.1-ChIP-Seq(GSE21512)/Homer	MGGAAGTGAAAC	0.1	-2.548	0.2376	1432	0.1545	6138.3	0.1492
Usf2(bHLH)/C2C12-Usf2-ChIP-Seq(GSE36030)/Homer	GTCACGTGGT	0.1	-2.521	0.2411	274	0.0296	1116.6	0.0271
Zic3(Zf)/mES-Zic3-ChIP-Seq(GSE37889)/Homer	GGCCYCCTGCTGDGH	0.1	-2.511	0.2417	343	0.037	1411.7	0.0343
NeuroG2(bHLH)/Fibroblast-NeuroG2-ChIP-Seq(GSE75910)/Homer	ACCATCTGTT	0.1	-2.488	0.2456	1323	0.1428	5666.9	0.1378
BMAL1(bHLH)/Liver-Bmal1-ChIP-Seq(GSE39860)/Homer	GNCACGTG	0.1	-2.468	0.2488	1591	0.1717	6841.9	0.1663
PPARE(NR),DR1/3T3L1-Pparg-ChIP-Seq(GSE13511)/Homer	TGACCTTTGCCCCA	0.1	-2.443	0.2534	830	0.0896	3519.7	0.0856
Hoxd13(Homeobox)/ChickenMSG-Hoxd13.Flag-ChIP-Seq(GSE86088)/Homer	NCYAATAAAA	0.1	-2.413	0.2592	1811	0.1954	7811.4	0.1899
Tcf21(bHLH)/ArterySmoothMuscle-Tcf21-ChIP-Seq(GSE61369)/Homer	NAACAGCTGG	0.1	-2.404	0.2599	730	0.0788	3087	0.075
PRDM9(Zf)/Testis-DMC1-ChIP-Seq(GSE35498)/Homer	ADGGYAGYAGCATCT	0.1	-2.399	0.2599	337	0.0364	1390.8	0.0338
Sox3(HMG)/NPC-Sox3-ChIP-Seq(GSE33059)/Homer	CCWTTGTY	0.1	-2.369	0.2652	1798	0.194	7759	0.1886
USF1(bHLH)/GM12878-Usf1-ChIP-Seq(GSE32465)/Homer	SGTCACGTGR	0.1	-2.364	0.2652	307	0.0331	1263.7	0.0307
TEAD3(TEA)/HepG2-TEAD3-ChIP-Seq(Encode)/Homer	TRCATTCCAG	0.1	-2.346	0.2678	1142	0.1232	4886.9	0.1188
ZFX(Zf)/mES-Zfx-ChIP-Seq(GSE11431)/Homer	AGGCCTRG	0.1	-2.321	0.2728	1036	0.1118	4425.5	0.1076
SpiB(ETS)/OCILY3-SPIB-ChIP-Seq(GSE56857)/Homer	AAAGRGGAAGTG	1	-2.271	0.2849	231	0.0249	942.4	0.0229
BORIS(Zf)/K562-CTCFL-ChIP-Seq(GSE32465)/Homer	CNNBRGCGCCCCCTGSTGGC	1	-2.246	0.29	83	0.009	319.9	0.0078
PRDM14(Zf)/H1-PRDM14-ChIP-Seq(GSE22767)/Homer	RGGTCTCTAACY	1	-2.226	0.294	287	0.031	1183.7	0.0288
PU.1(ETS)/ThioMac-PU.1-ChIP-Seq(GSE21512)/Homer	AGAGGAAGTG	1	-2.222	0.294	467	0.0504	1958.5	0.0476
Tcf3(HMG)/mES-Tcf3-ChIP-Seq(GSE11724)/Homer	ASWTCAAAGG	1	-2.215	0.294	242	0.0261	991.1	0.0241
E2F6(E2F)/Hela-E2F6-ChIP-Seq(GSE31477)/Homer	GGCGGGAARN	1	-2.21	0.294	256	0.0276	1051.5	0.0256
TCF4(bHLH)/SHSY5Y-TCF4-ChIP-Seq(GSE96915)/Homer	SMCATCTGKH	1	-2.206	0.294	1309	0.1413	5628.5	0.1368
NPAS2(bHLH)/Liver-NPAS2-ChIP-Seq(GSE39860)/Homer	KCCACGTGAC	1	-2.183	0.2973	972	0.1049	4156.2	0.101
E2F3(E2F)/MEF-E2F3-ChIP-Seq(GSE71376)/Homer	BTKGGCGGGAAA	1	-2.148	0.3059	293	0.0316	1212.3	0.0295
GATA3(Zf),DR8/iTreg-Gata3-ChIP-Seq(GSE20898)/Homer	AGATSTNDNNDSAGATAASN	1	-2.145	0.3059	67	0.0072	255.6	0.0062
NFAT(RHD)/Jurkat-NFATC1-ChIP-Seq(Jolma_et_al.)/Homer	ATTTTCCATT	1	-2.129	0.3077	931	0.1005	3981.1	0.0968
ETS:RUNX(ETS,Runt)/Jurkat-RUNX1-ChIP-Seq(GSE17954)/Homer	RCAGGATGTGGT	1	-2.105	0.3132	76	0.0082	293.2	0.0071
Hoxa9(Homeobox)/ChickenMSG-Hoxa9.Flag-ChIP-Seq(GSE86088)/Homer	RGCAATNAAA	1	-2.094	0.3149	2917	0.3148	12717.2	0.3092
NPAS(bHLH)/Liver-NPAS-ChIP-Seq(GSE39860)/Homer	NVCACGTG	1	-2.046	0.3282	1379	0.1488	5949.9	0.1446
Isl1(Homeobox)/Neuron-Isl1-ChIP-Seq(GSE31456)/Homer	CTAATKGV	1	-2.04	0.3282	1995	0.2153	8657.3	0.2105
EBF(EBF)/proBcell-EBF-ChIP-Seq(GSE21978)/Homer	DGTCCCYRGGGA	1	-2.04	0.3282	148	0.016	597.8	0.0145
AP-2alpha(AP2)/Hela-AP2alpha-ChIP-Seq(GSE31477)/Homer	ATGCCCTGAGGC	1	-2.008	0.3347	545	0.0588	2308.6	0.0561
ZNF264(Zf)/HEK293-ZNF264.GFP-ChIP-Seq(GSE58341)/Homer	RGGGCACTAACY	1	-1.985	0.3405	491	0.053	2075.2	0.0504
Ascl1(bHLH)/NeuralTubes-Ascl1-ChIP-Seq(GSE55840)/Homer	NNVVCAGCTGBN	1	-1.928	0.3583	1245	0.1343	5372	0.1306
Hand2(bHLH)/Mesoderm-Hand2-ChIP-Seq(GSE61475)/Homer	TGACANARRCCAGRC	1	-1.912	0.3619	401	0.0433	1689.5	0.0411
AP-2gamma(AP2)/MCF7-TFAP2C-ChIP-Seq(GSE21234)/Homer	SCCTSAGGSCAW	1	-1.882	0.3707	722	0.0779	3087	0.075
TEAD1(TEAD)/HepG2-TEAD1-ChIP-Seq(Encode)/Homer	CYRCATTCCA	1	-1.871	0.3726	957	0.1033	4115.3	0.1
WT1(Zf)/Kidney-WT1-ChIP-Seq(GSE90016)/Homer	MCTCCCMCRCAB	1	-1.87	0.3726	388	0.0419	1635.5	0.0398
c-Jun-CRE(bZIP)/K562-cJun-ChIP-Seq(GSE31477)/Homer	ATGACGTCATCY	1	-1.858	0.3731	306	0.033	1281.7	0.0312
HLF(bZIP)/HSC-HLF.Flag-ChIP-Seq(GSE69817)/Homer	RTTATGYAAB	1	-1.853	0.3731	857	0.0925	3679.7	0.0895
Foxa3(Forkhead)/Liver-Foxa3-ChIP-Seq(GSE77670)/Homer	BSNTGTTTACWYWGN	1	-1.797	0.3924	306	0.033	1284.4	0.0312
PRDM10(Zf)/HEK293-PRDM10.eGFP-ChIP-Seq(Encode)/Homer	TGGTACATTCCA	1	-1.767	0.4018	625	0.0674	2672.4	0.065
NeuroD1(bHLH)/Islet-NeuroD1-ChIP-Seq(GSE30298)/Homer	GCCATCTGTT	1	-1.762	0.4018	646	0.0697	2764.4	0.0672
Tbx20(T-box)/Heart-Tbx20-ChIP-Seq(GSE29636)/Homer	GGTGYTGACAGS	1	-1.75	0.4043	168	0.0181	692.8	0.0168
ZNF652/HepG2-ZNF652.Flag-ChIP-Seq(Encode)/Homer	TTAACCCTTTVNKKN	1	-1.748	0.4043	261	0.0282	1092.8	0.0266
c-Myc(bHLH)/LNCAP-cMyc-ChIP-Seq(Unpublished)/Homer	VCCACGTG	1	-1.705	0.4181	213	0.023	887.9	0.0216
Eomes(T-box)/H9-Eomes-ChIP-Seq(GSE26097)/Homer	ATTAACACCT	1	-1.697	0.419	2352	0.2538	10271.2	0.2497
ZNF382(Zf)/HEK293-ZNF382.GFP-ChIP-Seq(GSE58341)/Homer	GNCTGTASTRNTGBCTCHTT	1	-1.683	0.4227	25	0.0027	91.7	0.0022
Pitx1:Ebox(Homeobox,bHLH)/Hindlimb-Pitx1-ChIP-Seq(GSE41591)/Homer	YTAATTRAWWCCAGATGT	1	-1.67	0.426	185	0.02	768.6	0.0187
Tbet(T-box)/CD8-Tbet-ChIP-Seq(GSE33802)/Homer	AGGTGTGAAM	1	-1.652	0.4311	1188	0.1282	5148.5	0.1252
Six4(Homeobox)/MCF7-SIX4-ChIP-Seq(Encode)/Homer	TGWAAYCTGABACCB	1	-1.647	0.4313	53	0.0057	207.3	0.005
n-Myc(bHLH)/mES-nMyc-ChIP-Seq(GSE11431)/Homer	VRCCACGTGG	1	-1.646	0.4313	466	0.0503	1987.1	0.0483
Rfx1(HTH)/NPC-H3K4me1-ChIP-Seq(GSE16256)/Homer	KGTTGCCATGGCAA	1	-1.626	0.4357	152	0.0164	628.8	0.0153
CRE(bZIP)/Promoter/Homer	CSGTGACGTCAC	1	-1.613	0.4387	122	0.0132	500.1	0.0122
FOXA1:AR(Forkhead,NR)/LNCAP-AR-ChIP-Seq(GSE27824)/Homer	AGTAAACAAAAAAGAACAND	1	-1.595	0.4445	89	0.0096	360.8	0.0088
THRb(NR)/HepG2-THRb.Flag-ChIP-Seq(Encode)/Homer	GGTCACCTGAGGTCA	1	-1.568	0.4542	602	0.065	2586.2	0.0629
Sox4(HMG)/proB-Sox4-ChIP-Seq(GSE50066)/Homer	YCTTTGTTCC	1	-1.557	0.4569	816	0.0881	3524.2	0.0857
FOXP1(Forkhead)/H9-FOXP1-ChIP-Seq(GSE31006)/Homer	NYYTGTTTACHN	1	-1.536	0.4642	410	0.0442	1750.6	0.0426
PAX3:FKHR-fusion(Paired,Homeobox)/Rh4-PAX3:FKHR-ChIP-Seq(GSE19063)/Homer	ACCRTGACTAATTNN	1	-1.482	0.4874	198	0.0214	832.8	0.0202
PPARa(NR),DR1/Liver-Ppara-ChIP-Seq(GSE47954)/Homer	VNAGGKCAAAGGTCA	1	-1.476	0.4877	918	0.0991	3979.6	0.0967
ARE(NR)/LNCAP-AR-ChIP-Seq(GSE27824)/Homer	RGRACASNSTGTYCYB	1	-1.448	0.499	181	0.0195	760.5	0.0185
Tbox:Smad(T-box,MAD)/ESCd5-Smad2_3-ChIP-Seq(GSE29422)/Homer	AGGTGHCAGACA	1	-1.448	0.499	159	0.0172	665.9	0.0162
EBNA1(EBV-virus)/Raji-EBNA1-ChIP-Seq(GSE30709)/Homer	GGYAGCAYDTGCTDCCCNNN	1	-1.441	0.499	8	0.0009	26.3	0.0006
Nanog(Homeobox)/mES-Nanog-ChIP-Seq(GSE11724)/Homer	RGCCATTAAC	1	-1.427	0.5021	4278	0.4616	18837.3	0.4579
PBX2(Homeobox)/K562-PBX2-ChIP-Seq(Encode)/Homer	RTGATTKATRGN	1	-1.419	0.5033	810	0.0874	3510.9	0.0853
RBPJ:Ebox(?,bHLH)/Panc1-Rbpj1-ChIP-Seq(GSE47459)/Homer	GGGRAARRGRMCAGMTG	1	-1.418	0.5033	263	0.0284	1117.5	0.0272
SCL(bHLH)/HPC7-Scl-ChIP-Seq(GSE13511)/Homer	AVCAGCTG	1	-1.413	0.5033	3794	0.4094	16693.6	0.4058
Arnt:Ahr(bHLH)/MCF7-Arnt-ChIP-Seq(Lo_et_al.)/Homer	TBGCACGCAA	1	-1.411	0.5033	377	0.0407	1614.3	0.0392
Barx1(Homeobox)/Stomach-Barx1.3xFlag-ChIP-Seq(GSE69483)/Homer	AAACMATTAN	1	-1.393	0.5064	540	0.0583	2328	0.0566
DUX(Homeobox)/C2C12-Dux-ChIP-Seq(GSE87279)/Homer	BCWGATTCAATCAAN	1	-1.379	0.5113	5	0.0005	15.5	0.0004
Hoxb4(Homeobox)/ES-Hoxb4-ChIP-Seq(GSE34014)/Homer	TGATTRATGGCY	1	-1.359	0.5191	169	0.0182	712.5	0.0173
GRE(NR),IR3/A549-GR-ChIP-Seq(GSE32465)/Homer	NRGVACABNVTGTYCY	1	-1.338	0.5274	90	0.0097	372.4	0.0091
Pit1+1bp(Homeobox)/GCrat-Pit1-ChIP-Seq(GSE58009)/Homer	ATGCATAATTCA	1	-1.32	0.5342	331	0.0357	1419.7	0.0345
ZNF189(Zf)/HEK293-ZNF189.GFP-ChIP-Seq(GSE58341)/Homer	TGGAACAGMA	1	-1.314	0.5351	719	0.0776	3120.2	0.0759
CHR(?)/Hela-CellCycle-Expression/Homer	SRGTTTCAAA	1	-1.298	0.5409	662	0.0714	2871.6	0.0698
FOXA1(Forkhead)/MCF7-FOXA1-ChIP-Seq(GSE26831)/Homer	WAAGTAAACA	1	-1.287	0.5445	1067	0.1151	4654.7	0.1132
RAR:RXR(NR),DR5/ES-RAR-ChIP-Seq(GSE56893)/Homer	RGGTCADNNAGAGGTCAV	1	-1.278	0.5467	18	0.0019	68.1	0.0017
Mef2b(MADS)/HEK293-Mef2b.V5-ChIP-Seq(GSE67450)/Homer	GCTATTTTTGGM	1	-1.263	0.5522	1117	0.1205	4877.7	0.1186
TEAD(TEA)/Fibroblast-PU.1-ChIP-Seq(Unpublished)/Homer	YCWGGAATGY	1	-1.261	0.5522	694	0.0749	3015.7	0.0733
RXR(NR),DR1/3T3L1-RXR-ChIP-Seq(GSE13511)/Homer	TAGGGCAAAGGTCA	1	-1.214	0.5746	924	0.0997	4032.1	0.098
ZNF143|STAF(Zf)/CUTLL-ZNF143-ChIP-Seq(GSE29600)/Homer	ATTTCCCAGVAKSCY	1	-1.211	0.5746	280	0.0302	1203.9	0.0293
ZNF322(Zf)/HEK293-ZNF322.GFP-ChIP-Seq(GSE58341)/Homer	GAGCCTGGTACTGWGCCTGR	1	-1.209	0.5746	217	0.0234	928.7	0.0226
Mouse_Recombination_Hotspot(Zf)/Testis-DMC1-ChIP-Seq(GSE24438)/Homer	ACTYKNATTCGTGNTACTTC	1	-1.173	0.5901	66	0.0071	274.7	0.0067
MNT(bHLH)/HepG2-MNT-ChIP-Seq(Encode)/Homer	DGCACACGTG	1	-1.171	0.5901	851	0.0918	3715.2	0.0903
KLF10(Zf)/HEK293-KLF10.GFP-ChIP-Seq(GSE58341)/Homer	GGGGGTGTGTCC	1	-1.158	0.594	430	0.0464	1864.6	0.0453
FOXK2(Forkhead)/U2OS-FOXK2-ChIP-Seq(E-MTAB-2204)/Homer	SCHTGTTTACAT	1	-1.153	0.594	616	0.0665	2682.9	0.0652
ZNF692(Zf)/HEK293-ZNF692.GFP-ChIP-Seq(GSE58341)/Homer	GTGGGCCCCA	1	-1.142	0.5977	88	0.0095	370.5	0.009
Sox9(HMG)/Limb-SOX9-ChIP-Seq(GSE73225)/Homer	AGGVNCCTTTGT	1	-1.118	0.6095	761	0.0821	3324.7	0.0808
Otx2(Homeobox)/EpiLC-Otx2-ChIP-Seq(GSE56098)/Homer	NYTAATCCYB	1	-1.111	0.6111	896	0.0967	3920.9	0.0953
ZNF136(Zf)/HEK293-ZNF136.GFP-ChIP-Seq(GSE58341)/Homer	YTKGATAHAGTATTCTWGGTNGGCA	1	-1.11	0.6111	128	0.0138	545.4	0.0133
DMRT1(DM)/Testis-DMRT1-ChIP-Seq(GSE64892)/Homer	TWGHWACAWTGTWDC	1	-1.082	0.6233	243	0.0262	1049.4	0.0255
RAR:RXR(NR),DR5/ES-RAR-ChIP-Seq(GSE56893)/Homer	AGGTCAAGGTCA	1	-1.081	0.6233	116	0.0125	494.3	0.012
PR(NR)/T47D-PR-ChIP-Seq(GSE31130)/Homer	VAGRACAKNCTGTBC	1	-1.079	0.6233	1994	0.2152	8777.6	0.2134
Foxo1(Forkhead)/RAW-Foxo1-ChIP-Seq(Fan_et_al.)/Homer	CTGTTTAC	1	-1.072	0.6233	1869	0.2017	8226	0.2
Tcf7(HMG)/GM12878-TCF7-ChIP-Seq(Encode)/Homer	CTTTGATGTGSB	1	-1.038	0.6404	310	0.0335	1347	0.0327
Nr5a2(NR)/mES-Nr5a2-ChIP-Seq(GSE19019)/Homer	BTCAAGGTCA	1	-1.037	0.6404	423	0.0456	1843.7	0.0448
GATA3(Zf),DR4/iTreg-Gata3-ChIP-Seq(GSE20898)/Homer	AGATGKDGAGATAAG	1	-1.027	0.6419	90	0.0097	383.3	0.0093
HOXA1(Homeobox)/mES-Hoxa1-ChIP-Seq(SRP084292)/Homer	TGATKGATGR	1	-1.02	0.6434	238	0.0257	1031.7	0.0251
EKLF(Zf)/Erythrocyte-Klf1-ChIP-Seq(GSE20478)/Homer	NWGGGTGTGGCY	1	-0.9831	0.6648	191	0.0206	827.3	0.0201
DUX4(Homeobox)/Myoblasts-DUX4.V5-ChIP-Seq(GSE75791)/Homer	NWTAAYCYAATCAWN	1	-0.9806	0.6648	42	0.0045	176.8	0.0043
FOXA1(Forkhead)/LNCAP-FOXA1-ChIP-Seq(GSE27824)/Homer	WAAGTAAACA	1	-0.9804	0.6648	1277	0.1378	5620.5	0.1366
ZNF317(Zf)/HEK293-ZNF317.GFP-ChIP-Seq(GSE58341)/Homer	GTCWGCTGTYYCTCT	1	-0.9479	0.6799	76	0.0082	325.2	0.0079
PAX5(Paired,Homeobox),condensed/GM12878-PAX5-ChIP-Seq(GSE32465)/Homer	GTCACGCTCSCTGM	1	-0.9427	0.6805	70	0.0076	299.2	0.0073
PGR(NR)/EndoStromal-PGR-ChIP-Seq(GSE69539)/Homer	AAGAACATWHTGTTC	1	-0.9393	0.6805	197	0.0213	856.1	0.0208
NFY(CCAAT)/Promoter/Homer	RGCCAATSRG	1	-0.9101	0.6972	679	0.0733	2985	0.0726
GRE(NR),IR3/RAW264.7-GRE-ChIP-Seq(Unpublished)/Homer	VAGRACAKWCTGTYC	1	-0.8907	0.7079	172	0.0186	749.3	0.0182
Tcf12(bHLH)/GM12878-Tcf12-ChIP-Seq(GSE32465)/Homer	VCAGCTGYTG	1	-0.8882	0.7079	654	0.0706	2877.7	0.07
TCFL2(HMG)/K562-TCF7L2-ChIP-Seq(GSE29196)/Homer	ACWTCAAAGG	1	-0.8793	0.71	69	0.0074	297.2	0.0072
ZNF7(Zf)/HepG2-ZNF7.Flag-ChIP-Seq(Encode)/Homer	CTGCCWVCTTTTRTA	1	-0.8601	0.7209	509	0.0549	2239	0.0544
GATA:SCL(Zf,bHLH)/Ter119-SCL-ChIP-Seq(GSE18720)/Homer	CRGCTGBNGNSNNSAGATAA	1	-0.8502	0.7251	89	0.0096	386.9	0.0094
Tbx6(T-box)/ESC-Tbx6-ChIP-Seq(GSE93524)/Homer	DAGGTGTBAA	1	-0.8097	0.7519	1151	0.1242	5089	0.1237
CLOCK(bHLH)/Liver-Clock-ChIP-Seq(GSE39860)/Homer	GHCACGTG	1	-0.7894	0.7642	346	0.0373	1525.9	0.0371
LRF(Zf)/Erythroblasts-ZBTB7A-ChIP-Seq(GSE74977)/Homer	AAGACCCYYN	1	-0.7718	0.7747	1100	0.1187	4868.6	0.1184
Tbr1(T-box)/Cortex-Tbr1-ChIP-Seq(GSE71384)/Homer	AAGGTGTKAA	1	-0.7717	0.7747	1411	0.1523	6247.5	0.1519
TFE3(bHLH)/MEF-TFE3-ChIP-Seq(GSE75757)/Homer	GTCACGTGACYV	1	-0.7682	0.7747	46	0.005	200.1	0.0049
bHLHE40(bHLH)/HepG2-BHLHE40-ChIP-Seq(GSE31477)/Homer	KCACGTGMCN	1	-0.7675	0.7747	163	0.0176	717.9	0.0175
Olig2(bHLH)/Neuron-Olig2-ChIP-Seq(GSE30882)/Homer	RCCATMTGTT	1	-0.7659	0.7747	1712	0.1847	7583.9	0.1844
Ap4(bHLH)/AML-Tfap4-ChIP-Seq(GSE45738)/Homer	NAHCAGCTGD	1	-0.7656	0.7747	904	0.0976	4000.7	0.0973
CDX4(Homeobox)/ZebrafishEmbryos-Cdx4.Myc-ChIP-Seq(GSE48254)/Homer	NGYCATAAAWCH	1	-0.7584	0.7747	943	0.1018	4174.1	0.1015
Tbx21(T-box)/GM12878-TBX21-ChIP-Seq(Encode)/Homer	AGGTGTGAAA	1	-0.7472	0.7747	1146	0.1237	5076.8	0.1234
RORgt(NR)/EL4-RORgt.Flag-ChIP-Seq(GSE56019)/Homer	AAYTAGGTCA	1	-0.7447	0.7747	115	0.0124	506	0.0123
RORgt(NR)/EL4-RORgt.Flag-ChIP-Seq(GSE56019)/Homer	AAYTAGGTCA	1	-0.7447	0.7747	115	0.0124	506	0.0123
Foxo3(Forkhead)/U2OS-Foxo3-ChIP-Seq(E-MTAB-2701)/Homer	DGTAAACA	1	-0.7381	0.7747	729	0.0787	3228.9	0.0785
PRDM15(Zf)/ESC-Prdm15-ChIP-Seq(GSE73694)/Homer	YCCDNTCCAGGTTTT	1	-0.7268	0.7758	941	0.1015	4170.7	0.1014
OCT:OCT(POU,Homeobox,IR1)/NPC-Brn2-ChIP-Seq(GSE35496)/Homer	ATGAATWATTCATGA	1	-0.7264	0.7758	14	0.0015	60.1	0.0015
CEBP:CEBP(bZIP)/MEF-Chop-ChIP-Seq(GSE35681)/Homer	NTNATGCAAYMNNHTGMAAY	1	-0.7245	0.7758	161	0.0174	711.5	0.0173
PBX1(Homeobox)/MCF7-PBX1-ChIP-Seq(GSE28007)/Homer	GSCTGTCACTCA	1	-0.7092	0.7805	55	0.0059	242.5	0.0059
GFY(?)/Promoter/Homer	ACTACAATTCCC	1	-0.6936	0.7897	49	0.0053	216.7	0.0053
MafF(bZIP)/HepG2-MafF-ChIP-Seq(GSE31477)/Homer	HWWGTCAGCAWWTTT	1	-0.6907	0.7897	306	0.033	1357.1	0.033
Unknown(Homeobox)/Limb-p300-ChIP-Seq/Homer	SSCMATWAAA	1	-0.6673	0.8046	663	0.0715	2945.2	0.0716
HIC1(Zf)/Treg-ZBTB29-ChIP-Seq(GSE99889)/Homer	TGCCAGCB	1	-0.6525	0.8135	1741	0.1879	7735.6	0.1881
Phox2a(Homeobox)/Neuron-Phox2a-ChIP-Seq(GSE31456)/Homer	YTAATYNRATTA	1	-0.6512	0.8135	412	0.0445	1832.7	0.0446
DMRT6(DM)/Testis-DMRT6-ChIP-Seq(GSE60440)/Homer	YDGHTACAWTGTADC	1	-0.6428	0.8153	186	0.0201	828.6	0.0201
E2F7(E2F)/Hela-E2F7-ChIP-Seq(GSE32673)/Homer	VDTTTCCCGCCA	1	-0.6323	0.8208	33	0.0036	147.6	0.0036
PAX5(Paired,Homeobox)/GM12878-PAX5-ChIP-Seq(GSE32465)/Homer	GCAGCCAAGCRTGACH	1	-0.6208	0.8272	275	0.0297	1226.8	0.0298
Oct6(POU,Homeobox)/NPC-Pou3f1-ChIP-Seq(GSE35496)/Homer	WATGCAAATGAG	1	-0.6008	0.8409	381	0.0411	1700.2	0.0413
MYNN(Zf)/HEK293-MYNN.eGFP-ChIP-Seq(Encode)/Homer	TTCAAAWTAAAAGTC	1	-0.5996	0.8409	233	0.0251	1041.5	0.0253
HOXA2(Homeobox)/mES-Hoxa2-ChIP-Seq(Donaldson_et_al.)/Homer	GYCATCMATCAT	1	-0.5795	0.8526	85	0.0092	382.6	0.0093
Pax7(Paired,Homeobox),longest/Myoblast-Pax7-ChIP-Seq(GSE25064)/Homer	NTAATTDGCYAATTANNWWD	1	-0.5617	0.8648	30	0.0032	136.5	0.0033
OCT:OCT(POU,Homeobox)/NPC-Brn1-ChIP-Seq(GSE35496)/Homer	ATGAATATTCATGAG	1	-0.5495	0.8722	4	0.0004	18.3	0.0004
HINFP(Zf)/K562-HINFP.eGFP-ChIP-Seq(Encode)/Homer	TWVGGTCCGC	1	-0.5313	0.885	59	0.0064	268.5	0.0065
E-box(bHLH)/Promoter/Homer	SSGGTCACGTGA	1	-0.52	0.8918	29	0.0031	133.1	0.0032
RORa(NR)/Liver-Rora-ChIP-Seq(GSE101115)/Homer	AAWCTAGGTCARDNN	1	-0.5101	0.8974	123	0.0133	557.9	0.0136
Foxf1(Forkhead)/Lung-Foxf1-ChIP-Seq(GSE77951)/Homer	WWATRTAAACAN	1	-0.5006	0.9027	945	0.102	4228.8	0.1028
CTCF-SatelliteElement(Zf?)/CD4+-CTCF-ChIP-Seq(Barski_et_al.)/Homer	TGCAGTTCCMVNWRTGGCCA	1	-0.4896	0.9094	7	0.0008	33.3	0.0008
Sox2(HMG)/mES-Sox2-ChIP-Seq(GSE11431)/Homer	BCCATTGTTC	1	-0.4788	0.916	839	0.0905	3760	0.0914
Brn1(POU,Homeobox)/NPC-Brn1-ChIP-Seq(GSE35496)/Homer	TATGCWAATBAV	1	-0.4784	0.916	270	0.0291	1219.4	0.0296
YY1(Zf)/Promoter/Homer	CAAGATGGCGGC	1	-0.47	0.9176	38	0.0041	176.4	0.0043
Sp2(Zf)/HEK293-Sp2.eGFP-ChIP-Seq(Encode)/Homer	YGGCCCCGCCCC	1	-0.4621	0.9216	984	0.1062	4410	0.1072
VDR(NR),DR3/GM10855-VDR+vitD-ChIP-Seq(GSE22484)/Homer	ARAGGTCANWGAGTTCANNN	1	-0.4604	0.9216	153	0.0165	696.9	0.0169
E2F1(E2F)/Hela-E2F1-ChIP-Seq(GSE22478)/Homer	CWGGCGGGAA	1	-0.4572	0.9216	72	0.0078	331.5	0.0081
ZNF467(Zf)/HEK293-ZNF467.GFP-ChIP-Seq(GSE58341)/Homer	TGGGGAAGGGCM	1	-0.4562	0.9216	594	0.0641	2671.5	0.0649
LEF1(HMG)/H1-LEF1-ChIP-Seq(GSE64758)/Homer	CCTTTGATST	1	-0.4527	0.9216	657	0.0709	2953.1	0.0718
GATA(Zf),IR3/iTreg-Gata3-ChIP-Seq(GSE20898)/Homer	NNNNNBAGATAWYATCTVHN	1	-0.4496	0.9216	163	0.0176	742.9	0.0181
Brachyury(T-box)/Mesoendoderm-Brachyury-ChIP-exo(GSE54963)/Homer	ANTTMRCASBNNNGTGYKAAN	1	-0.4488	0.9216	240	0.0259	1088.7	0.0265
Zfp281(Zf)/ES-Zfp281-ChIP-Seq(GSE81042)/Homer	CCCCTCCCCCAC	1	-0.4377	0.9216	98	0.0106	450.2	0.0109
NRF1(NRF)/MCF7-NRF1-ChIP-Seq(Unpublished)/Homer	CTGCGCATGCGC	1	-0.4361	0.9216	11	0.0012	53.3	0.0013
Nkx6.1(Homeobox)/Islet-Nkx6.1-ChIP-Seq(GSE40975)/Homer	GKTAATGR	1	-0.4255	0.9264	2817	0.304	12580.6	0.3058
E2F(E2F)/Hela-CellCycle-Expression/Homer	TTSGCGCGAAAA	1	-0.4251	0.9264	12	0.0013	58	0.0014
TR4(NR),DR1/Hela-TR4-ChIP-Seq(GSE24685)/Homer	GAGGTCAAAGGTCA	1	-0.4163	0.9287	67	0.0072	311.6	0.0076
TEAD4(TEA)/Tropoblast-Tead4-ChIP-Seq(GSE37350)/Homer	CCWGGAATGY	1	-0.4086	0.9326	775	0.0836	3489.2	0.0848
ZNF519(Zf)/HEK293-ZNF519.GFP-ChIP-Seq(GSE58341)/Homer	GAGSCCGAGC	1	-0.3778	0.9586	100	0.0108	464.7	0.0113
Nr5a2(NR)/Pancreas-LRH1-ChIP-Seq(GSE34295)/Homer	BTCAAGGTCA	1	-0.3767	0.9586	577	0.0623	2610.4	0.0635
ZNF669(Zf)/HEK293-ZNF669.GFP-ChIP-Seq(GSE58341)/Homer	GARTGGTCATCGCCC	1	-0.3715	0.9586	38	0.0041	181.9	0.0044
Nkx3.1(Homeobox)/LNCaP-Nkx3.1-ChIP-Seq(GSE28264)/Homer	AAGCACTTAA	1	-0.3651	0.9611	2525	0.2725	11303.4	0.2748
MafB(bZIP)/BMM-Mafb-ChIP-Seq(GSE75722)/Homer	WNTGCTGASTCAGCANWTTY	1	-0.3609	0.962	329	0.0355	1500.1	0.0365
ZBTB33(Zf)/GM12878-ZBTB33-ChIP-Seq(GSE32465)/Homer	GGVTCTCGCGAGAAC	1	-0.3567	0.9628	7	0.0008	36.1	0.0009
RFX(HTH)/K562-RFX3-ChIP-Seq(SRA012198)/Homer	CGGTTGCCATGGCAAC	1	-0.3477	0.9682	39	0.0042	187.1	0.0045
GATA(Zf),IR4/iTreg-Gata3-ChIP-Seq(GSE20898)/Homer	NAGATWNBNATCTNN	1	-0.3393	0.9732	66	0.0071	312.4	0.0076
ZNF165(Zf)/WHIM12-ZNF165-ChIP-Seq(GSE65937)/Homer	AAGGKGRCGCAGGCA	1	-0.3364	0.9732	69	0.0074	326.5	0.0079
OCT:OCT-short(POU,Homeobox)/NPC-OCT6-ChIP-Seq(GSE43916)/Homer	ATGCATWATGCATRW	1	-0.3348	0.9732	662	0.0714	3000.8	0.0729
MyoG(bHLH)/C2C12-MyoG-ChIP-Seq(GSE36024)/Homer	AACAGCTG	1	-0.3269	0.9757	739	0.0797	3347.3	0.0814
Pax7(Paired,Homeobox),long/Myoblast-Pax7-ChIP-Seq(GSE25064)/Homer	TAATCHGATTAC	1	-0.3221	0.9771	22	0.0024	109.5	0.0027
ZNF528(Zf)/HEK293-ZNF528.GFP-ChIP-Seq(GSE58341)/Homer	AGAAATGACTTCCCT	1	-0.3203	0.9771	5	0.0005	27.2	0.0007
Hoxd10(Homeobox)/ChickenMSG-Hoxd10.Flag-ChIP-Seq(GSE86088)/Homer	GGCMATGAAA	1	-0.3087	0.9839	1138	0.1228	5138.3	0.1249
Erra(NR)/HepG2-Erra-ChIP-Seq(GSE31477)/Homer	CAAAGGTCAG	1	-0.303	0.9863	1990	0.2147	8944.4	0.2174
RARg(NR)/ES-RARg-ChIP-Seq(GSE30538)/Homer	AGGTCAAGGTCA	1	-0.303	0.9863	29	0.0031	143.2	0.0035
RORg(NR)/Liver-Rorc-ChIP-Seq(GSE101115)/Homer	WAABTAGGTCAV	1	-0.292	0.9909	71	0.0077	340	0.0083
Cdx2(Homeobox)/mES-Cdx2-ChIP-Seq(GSE14586)/Homer	GYMATAAAAH	1	-0.2843	0.9954	722	0.0779	3282.8	0.0798
FoxL2(Forkhead)/Ovary-FoxL2-ChIP-Seq(GSE60858)/Homer	WWTRTAAACAVG	1	-0.2763	1	853	0.092	3872.3	0.0941
COUP-TFII(NR)/Artia-Nr2f2-ChIP-Seq(GSE46497)/Homer	AGRGGTCA	1	-0.2727	1	1665	0.1797	7506.9	0.1825
CRX(Homeobox)/Retina-Crx-ChIP-Seq(GSE20012)/Homer	GCTAATCC	1	-0.2685	1	2898	0.3127	13005.7	0.3162
Mef2a(MADS)/HL1-Mef2a.biotin-ChIP-Seq(GSE21529)/Homer	CYAAAAATAG	1	-0.2669	1	637	0.0687	2905.2	0.0706
Pax8(Paired,Homeobox)/Thyroid-Pax8-ChIP-Seq(GSE26938)/Homer	GTCATGCHTGRCTGS	1	-0.2648	1	251	0.0271	1164.4	0.0283
Rfx2(HTH)/LoVo-RFX2-ChIP-Seq(GSE49402)/Homer	GTTGCCATGGCAACM	1	-0.2644	1	44	0.0047	216.7	0.0053
bHLHE41(bHLH)/proB-Bhlhe41-ChIP-Seq(GSE93764)/Homer	KCACGTGMCN	1	-0.2506	1	670	0.0723	3058.2	0.0743
Lhx2(Homeobox)/HFSC-Lhx2-ChIP-Seq(GSE48068)/Homer	TAATTAGN	1	-0.2452	1	1055	0.1138	4788.2	0.1164
ZNF41(Zf)/HEK293-ZNF41.GFP-ChIP-Seq(GSE58341)/Homer	CCTCATGGTGYCYTWYTCCCTTGTG	1	-0.2348	1	21	0.0023	109.5	0.0027
AR-halfsite(NR)/LNCaP-AR-ChIP-Seq(GSE27824)/Homer	CCAGGAACAG	1	-0.2266	1	3365	0.3631	15107	0.3673
Oct4(POU,Homeobox)/mES-Oct4-ChIP-Seq(GSE11431)/Homer	ATTTGCATAW	1	-0.2238	1	427	0.0461	1970.7	0.0479
Tgif2(Homeobox)/mES-Tgif2-ChIP-Seq(GSE55404)/Homer	TGTCANYT	1	-0.222	1	3177	0.3428	14272.5	0.347
Sox6(HMG)/Myotubes-Sox6-ChIP-Seq(GSE32627)/Homer	CCATTGTTNY	1	-0.2209	1	1585	0.171	7171.4	0.1743
CEBP(bZIP)/ThioMac-CEBPb-ChIP-Seq(GSE21512)/Homer	ATTGCGCAAC	1	-0.2201	1	757	0.0817	3459.8	0.0841
Oct4:Sox17(POU,Homeobox,HMG)/F9-Sox17-ChIP-Seq(GSE44553)/Homer	CCATTGTATGCAAAT	1	-0.2122	1	108	0.0117	519.2	0.0126
E2F4(E2F)/K562-E2F4-ChIP-Seq(GSE31477)/Homer	GGCGGGAAAH	1	-0.2092	1	140	0.0151	667.3	0.0162
Foxh1(Forkhead)/hESC-FOXH1-ChIP-Seq(GSE29422)/Homer	NNTGTGGATTSS	1	-0.2039	1	580	0.0626	2667.8	0.0649
Sox17(HMG)/Endoderm-Sox17-ChIP-Seq(GSE61475)/Homer	CCATTGTTYB	1	-0.1948	1	662	0.0714	3040.3	0.0739
KLF6(Zf)/PDAC-KLF6-ChIP-Seq(GSE64557)/Homer	MKGGGYGTGGCC	1	-0.1936	1	667	0.072	3063.6	0.0745
ZNF16(Zf)/HEK293-ZNF16.GFP-ChIP-Seq(GSE58341)/Homer	MACCTTCYATGGCTCCCTAKTGCCY	1	-0.1916	1	5	0.0005	31.1	0.0008
Prop1(Homeobox)/GHFT1-PROP1.biotin-ChIP-Seq(GSE77302)/Homer	NTAATBNAATTA	1	-0.1892	1	658	0.071	3024	0.0735
Bcl11a(Zf)/HSPC-BCL11A-ChIP-Seq(GSE104676)/Homer	TYTGACCASWRG	1	-0.1885	1	746	0.0805	3421.6	0.0832
GFY-Staf(?,Zf)/Promoter/Homer	RACTACAATTCCCAGAAKGC	1	-0.1805	1	17	0.0018	93.6	0.0023
Tgif1(Homeobox)/mES-Tgif1-ChIP-Seq(GSE55404)/Homer	YTGWCADY	1	-0.1671	1	3024	0.3263	13626.2	0.3313
Hoxd12(Homeobox)/ChickenMSG-Hoxd12.Flag-ChIP-Seq(GSE86088)/Homer	HDGYAATGAAAN	1	-0.1589	1	2197	0.2371	9942.3	0.2417
Klf9(Zf)/GBM-Klf9-ChIP-Seq(GSE62211)/Homer	GCCACRCCCACY	1	-0.1587	1	190	0.0205	907.6	0.0221
TEAD2(TEA)/Py2T-Tead2-ChIP-Seq(GSE55709)/Homer	CCWGGAATGY	1	-0.1524	1	498	0.0537	2314.1	0.0563
NF1(CTF)/LNCAP-NF1-ChIP-Seq(Unpublished)/Homer	CYTGGCABNSTGCCAR	1	-0.1515	1	270	0.0291	1276	0.031
Myf5(bHLH)/GM-Myf5-ChIP-Seq(GSE24852)/Homer	BAACAGCTGT	1	-0.1496	1	459	0.0495	2138.7	0.052
HRE(HSF)/Striatum-HSF1-ChIP-Seq(GSE38000)/Homer	TTCTAGAABNTTCTA	1	-0.1481	1	176	0.019	845.4	0.0206
KLF5(Zf)/LoVo-KLF5-ChIP-Seq(GSE49402)/Homer	DGGGYGKGGC	1	-0.146	1	924	0.0997	4242.6	0.1031
Twist(bHLH)/HMLE-TWIST1-ChIP-Seq(Chang_et_al)/Homer	VCAKCTGGNNNCCAGMTGBN	1	-0.1267	1	77	0.0083	388.4	0.0094
Lhx3(Homeobox)/Neuron-Lhx3-ChIP-Seq(GSE31456)/Homer	ADBTAATTAR	1	-0.1234	1	1714	0.185	7806.2	0.1898
ZKSCAN1(Zf)/HepG2-ZKSCAN1-ChIP-Seq(Encode)/Homer	GCACAYAGTAGGKCY	1	-0.1223	1	26	0.0028	143.3	0.0035
Phox2b(Homeobox)/CLBGA-PHOX2B-ChIP-Seq(GSE90683)/Homer	TTAATTNAATTA	1	-0.1165	1	204	0.022	983.5	0.0239
Hoxa10(Homeobox)/ChickenMSG-Hoxa10.Flag-ChIP-Seq(GSE86088)/Homer	GGYAATGAAA	1	-0.1057	1	548	0.0591	2562.5	0.0623
THRa(NR)/C17.2-THRa-ChIP-Seq(GSE38347)/Homer	GGTCANYTGAGGWCA	1	-0.1037	1	508	0.0548	2381.1	0.0579
Mef2d(MADS)/Retina-Mef2d-ChIP-Seq(GSE61391)/Homer	GCTATTTTTAGC	1	-0.1024	1	178	0.0192	867.8	0.0211
Mef2c(MADS)/GM12878-Mef2c-ChIP-Seq(GSE32465)/Homer	DCYAAAAATAGM	1	-0.1005	1	692	0.0747	3219.9	0.0783
Brn2(POU,Homeobox)/NPC-Brn2-ChIP-Seq(GSE35496)/Homer	ATGAATATTC	1	-0.1001	1	79	0.0085	403.9	0.0098
X-box(HTH)/NPC-H3K4me1-ChIP-Seq(GSE16256)/Homer	GGTTGCCATGGCAA	1	-0.09869	1	67	0.0072	346.3	0.0084
Sox15(HMG)/CPA-Sox15-ChIP-Seq(GSE62909)/Homer	RAACAATGGN	1	-0.09698	1	1072	0.1157	4940.7	0.1201
ZNF415(Zf)/HEK293-ZNF415.GFP-ChIP-Seq(GSE58341)/Homer	GRTGMTRGAGCC	1	-0.09225	1	337	0.0364	1606	0.039
Maz(Zf)/HepG2-Maz-ChIP-Seq(GSE31477)/Homer	GGGGGGGG	1	-0.09095	1	742	0.0801	3452.7	0.0839
OCT4-SOX2-TCF-NANOG(POU,Homeobox,HMG)/mES-Oct4-ChIP-Seq(GSE11431)/Homer	ATTTGCATAACAATG	1	-0.08865	1	150	0.0162	742	0.018
KLF3(Zf)/MEF-Klf3-ChIP-Seq(GSE44748)/Homer	NRGCCCCRCCCHBNN	1	-0.08647	1	304	0.0328	1456.8	0.0354
EAR2(NR)/K562-NR2F6-ChIP-Seq(Encode)/Homer	NRBCARRGGTCA	1	-0.08243	1	1341	0.1447	6165.6	0.1499
HRE(HSF)/HepG2-HSF1-ChIP-Seq(GSE31477)/Homer	BSTTCTRGAABVTTCYAGAA	1	-0.07498	1	95	0.0103	486.5	0.0118
ZNF416(Zf)/HEK293-ZNF416.GFP-ChIP-Seq(GSE58341)/Homer	WDNCTGGGCA	1	-0.07381	1	1419	0.1531	6525.8	0.1586
Tbx5(T-box)/HL1-Tbx5.biotin-ChIP-Seq(GSE21529)/Homer	AGGTGTCA	1	-0.07233	1	3417	0.3687	15471.6	0.3761
Klf4(Zf)/mES-Klf4-ChIP-Seq(GSE11431)/Homer	GCCACACCCA	1	-0.07145	1	285	0.0308	1376.8	0.0335
SF1(NR)/H295R-Nr5a1-ChIP-Seq(GSE44220)/Homer	CAAGGHCANV	1	-0.06803	1	355	0.0383	1701.8	0.0414
Pax7(Paired,Homeobox)/Myoblast-Pax7-ChIP-Seq(GSE25064)/Homer	TAATCAATTA	1	-0.06457	1	83	0.009	432.2	0.0105
GFX(?)/Promoter/Homer	ATTCTCGCGAGA	1	-0.0627	1	2	0.0002	20.7	0.0005
CUX1(Homeobox)/K562-CUX1-ChIP-Seq(GSE92882)/Homer	TATCGATNAN	1	-0.06224	1	616	0.0665	2901.8	0.0705
COUP-TFII(NR)/K562-NR2F1-ChIP-Seq(Encode)/Homer	GKBCARAGGTCA	1	-0.0614	1	1446	0.156	6661.9	0.162
HNF6(Homeobox)/Liver-Hnf6-ChIP-Seq(ERP000394)/Homer	NTATYGATCH	1	-0.05479	1	488	0.0527	2322.4	0.0565
HIF2a(bHLH)/785_O-HIF2a-ChIP-Seq(GSE34871)/Homer	GCACGTACCC	1	-0.05343	1	170	0.0183	850.3	0.0207
REST-NRSF(Zf)/Jurkat-NRSF-ChIP-Seq/Homer	GGMGCTGTCCATGGTGCTGA	1	-0.05182	1	2	0.0002	21.3	0.0005
Cux2(Homeobox)/Liver-Cux2-ChIP-Seq(GSE35985)/Homer	HNRAATCAAT	1	-0.05068	1	405	0.0437	1944.8	0.0473
ZBTB12(Zf)/HEK293-ZBTB12.GFP-ChIP-Seq(GSE58341)/Homer	NGNTCTAGAACCNGV	1	-0.05	1	317	0.0342	1538.1	0.0374
HIF-1a(bHLH)/MCF7-HIF1a-ChIP-Seq(GSE28352)/Homer	TACGTGCV	1	-0.04585	1	121	0.0131	622.9	0.0151
Ronin(THAP)/ES-Thap11-ChIP-Seq(GSE51522)/Homer	RACTACAACTCCCAGVAKGC	1	-0.04204	1	5	0.0005	43	0.001
Sp5(Zf)/mES-Sp5.Flag-ChIP-Seq(GSE72989)/Homer	RGKGGGCGGAGC	1	-0.03759	1	573	0.0618	2730.4	0.0664
KLF14(Zf)/HEK293-KLF14.GFP-ChIP-Seq(GSE58341)/Homer	RGKGGGCGKGGC	1	-0.03205	1	1205	0.13	5618.6	0.1366
ERE(NR),IR3/MCF7-ERa-ChIP-Seq(Unpublished)/Homer	VAGGTCACNSTGACC	1	-0.0315	1	166	0.0179	846	0.0206
Nur77(NR)/K562-NR4A1-ChIP-Seq(GSE31363)/Homer	TGACCTTTNCNT	1	-0.02362	1	136	0.0147	711	0.0173
Srebp1a(bHLH)/HepG2-Srebp1a-ChIP-Seq(GSE31477)/Homer	RTCACSCCAY	1	-0.0207	1	223	0.0241	1128.1	0.0274
ZFP3(Zf)/HEK293-ZFP3.GFP-ChIP-Seq(GSE58341)/Homer	GGGTTTTGAAGGATGARTAGGAGTT	1	-0.01977	1	2	0.0002	26.6	0.0006
HIF-1b(HLH)/T47D-HIF1b-ChIP-Seq(GSE59937)/Homer	RTACGTGC	1	-0.01568	1	606	0.0654	2922.2	0.071
Hnf1(Homeobox)/Liver-Foxa2-Chip-Seq(GSE25694)/Homer	GGTTAAWCATTAA	1	-0.009752	1	107	0.0115	588	0.0143
Nkx2.5(Homeobox)/HL1-Nkx2.5.biotin-ChIP-Seq(GSE21529)/Homer	RRSCACTYAA	1	-0.009612	1	2324	0.2508	10752.6	0.2614
Esrrb(NR)/mES-Esrrb-ChIP-Seq(GSE11431)/Homer	KTGACCTTGA	1	-0.008734	1	514	0.0555	2520.8	0.0613
Dlx3(Homeobox)/Kerainocytes-Dlx3-ChIP-Seq(GSE89884)/Homer	NDGTAATTAC	1	-0.008185	1	610	0.0658	2968.4	0.0722
Lhx1(Homeobox)/EmbryoCarcinoma-Lhx1-ChIP-Seq(GSE70957)/Homer	NNYTAATTAR	1	-0.004601	1	1123	0.1212	5354.1	0.1302
HNF1b(Homeobox)/PDAC-HNF1B-ChIP-Seq(GSE64557)/Homer	GTTAATNATTAA	1	-0.003713	1	112	0.0121	631.3	0.0153
Sp1(Zf)/Promoter/Homer	GGCCCCGCCCCC	1	-0.003257	1	52	0.0056	327.3	0.008
ZSCAN22(Zf)/HEK293-ZSCAN22.GFP-ChIP-Seq(GSE58341)/Homer	SMCAGTCWGAKGGAGGAGGC	1	-0.003226	1	42	0.0045	274.6	0.0067
Reverb(NR),DR2/RAW-Reverba.biotin-ChIP-Seq(GSE45914)/Homer	GTRGGTCASTGGGTCA	1	-0.002761	1	99	0.0107	571.9	0.0139
Meis1(Homeobox)/MastCells-Meis1-ChIP-Seq(GSE48085)/Homer	VGCTGWCAVB	1	-0.002658	1	1464	0.158	6939.2	0.1687
SCRT1(Zf)/HEK293-SCRT1.eGFP-ChIP-Seq(Encode)/Homer	GCAACAGGTG	1	-0.002627	1	267	0.0288	1394.5	0.0339
LXRE(NR),DR4/RAW-LXRb.biotin-ChIP-Seq(GSE21512)/Homer	RGGTTACTANAGGTCA	1	-0.002556	1	157	0.0169	861.1	0.0209
RARa(NR)/K562-RARa-ChIP-Seq(Encode)/Homer	TTGAMCTTTG	1	-0.002383	1	3066	0.3309	14179.9	0.3447
Srebp2(bHLH)/HepG2-Srebp2-ChIP-Seq(GSE31477)/Homer	CGGTCACSCCAC	1	-0.001509	1	146	0.0158	817.8	0.0199
Nkx2.1(Homeobox)/LungAC-Nkx2.1-ChIP-Seq(GSE43252)/Homer	RSCACTYRAG	1	-0.001015	1	2938	0.317	13658.4	0.332
Pit1(Homeobox)/GCrat-Pit1-ChIP-Seq(GSE58009)/Homer	ATGMATATDC	1	-0.000807	1	922	0.0995	4506.1	0.1095
E2A(bHLH)/proBcell-E2A-ChIP-Seq(GSE21978)/Homer	DNRCAGCTGY	1	-0.000674	1	1325	0.143	6370.4	0.1549
FXR(NR),IR1/Liver-FXR-ChIP-Seq(Chong_et_al.)/Homer	AGGTCANTGACCTB	1	-0.000411	1	254	0.0274	1375.9	0.0334
GSC(Homeobox)/FrogEmbryos-GSC-ChIP-Seq(DRA000576)/Homer	RGGATTAR	1	-0.000234	1	1744	0.1882	8335.6	0.2026
Oct2(POU,Homeobox)/Bcell-Oct2-ChIP-Seq(GSE21512)/Homer	ATATGCAAAT	1	-0.000193	1	232	0.025	1283.5	0.0312
HEB(bHLH)/mES-Heb-ChIP-Seq(GSE53233)/Homer	VCAGCTGBNN	1	-0.000184	1	1693	0.1827	8113.8	0.1972
Ptf1a(bHLH)/Panc1-Ptf1a-ChIP-Seq(GSE47459)/Homer	ACAGCTGTTN	1	-9.6e-05	1	2345	0.253	11111	0.2701
Slug(Zf)/Mesoderm-Snai2-ChIP-Seq(GSE61475)/Homer	SNGCACCTGCHS	1	-5.7e-05	1	496	0.0535	2591.4	0.063
Gfi1b(Zf)/HPC7-Gfi1b-ChIP-Seq(GSE22178)/Homer	MAATCACTGC	1	-2.8e-05	1	719	0.0776	3671.7	0.0893
Bapx1(Homeobox)/VertebralCol-Bapx1-ChIP-Seq(GSE36672)/Homer	TTRAGTGSYK	1	-1.9e-05	1	2593	0.2798	12309.8	0.2993
OCT:OCT(POU,Homeobox)/NPC-OCT6-ChIP-Seq(GSE43916)/Homer	YATGCATATRCATRT	1	0	1	64	0.0069	493.5	0.012
GLIS3(Zf)/Thyroid-Glis3.GFP-ChIP-Seq(GSE103297)/Homer	CTCCCTGGGAGGCCN	1	0	1	1388	0.1498	6938.3	0.1687
ZEB1(Zf)/PDAC-ZEB1-ChIP-Seq(GSE64557)/Homer	VCAGGTRDRY	1	0	1	1672	0.1804	8258.3	0.2008
Nkx2.2(Homeobox)/NPC-Nkx2.2-ChIP-Seq(GSE61673)/Homer	BTBRAGTGSN	1	0	1	2031	0.2192	9932.7	0.2415
E2A(bHLH),near_PU.1/Bcell-PU.1-ChIP-Seq(GSE21512)/Homer	NVCACCTGBN	1	0	1	1361	0.1469	6854.3	0.1666
ZEB2(Zf)/SNU398-ZEB2-ChIP-Seq(GSE103048)/Homer	GNMCAGGTGTGC	1	0	1	879	0.0949	4653.3	0.1131

## Sheet: 7
Table S7. List of GAIN and LOSS regions overlapping with nearest genes identified in both resistant and sensitive samples
Name	Description	chr	start	end	Annotation	Nearest.Ensembl	Sig_RNAseq
chr1_209752268_209753323	GAIN	chr1	209752268	209753323	Intergenic	ENSG00000009790	up gene
chr1_209750632_209752146	GAIN	chr1	209750632	209752146	Intergenic	ENSG00000009790	up gene
chr19_35702748_35703180	GAIN	chr19	35702748	35703180	Intergenic	ENSG00000011590	up gene
chr12_102474211_102478928	GAIN	chr12	102474211	102478928	intron (NM_000618, intron 1 of 3)	ENSG00000017427	up gene
chr12_102483616_102484668	GAIN	chr12	102483616	102484668	Intergenic	ENSG00000017427	up gene
chr12_102458172_102458726	GAIN	chr12	102458172	102458726	intron (NM_000618, intron 2 of 3)	ENSG00000017427	up gene
chr5_150416127_150416608	GAIN	chr5	150416127	150416608	Intergenic	ENSG00000019582	up gene
chr5_150393815_150394860	GAIN	chr5	150393815	150394860	intron (NM_001195141, intron 22 of 25)	ENSG00000019582	up gene
chr5_150408145_150414611	GAIN	chr5	150408145	150414611	intron (NM_001025159, intron 1 of 8)	ENSG00000019582	up gene
chr5_150414708_150415715	GAIN	chr5	150414708	150415715	Intergenic	ENSG00000019582	up gene
chr7_81870427_81870724	GAIN	chr7	81870427	81870724	Intergenic	ENSG00000019991	up gene
chr7_81887027_81887352	GAIN	chr7	81887027	81887352	Intergenic	ENSG00000019991	up gene
chr7_81776540_81777154	GAIN	chr7	81776540	81777154	Intergenic	ENSG00000019991	up gene
chr7_81885298_81886819	GAIN	chr7	81885298	81886819	Intergenic	ENSG00000019991	up gene
chr7_81884697_81885245	GAIN	chr7	81884697	81885245	Intergenic	ENSG00000019991	up gene
chr7_81883521_81884350	GAIN	chr7	81883521	81884350	Intergenic	ENSG00000019991	up gene
chr7_81869217_81870323	GAIN	chr7	81869217	81870323	Intergenic	ENSG00000019991	up gene
chr11_123407124_123407819	GAIN	chr11	123407124	123407819	Intergenic	ENSG00000023171	up gene
chr11_102295144_102295562	GAIN	chr11	102295144	102295562	Intergenic	ENSG00000023445	up gene
chr11_102315615_102317323	GAIN	chr11	102315615	102317323	promoter-TSS (NM_001165)	ENSG00000023445	up gene
chr10_88989163_88989928	GAIN	chr10	88989163	88989928	intron (NM_001320855, intron 1 of 8)	ENSG00000026103	up gene
chr10_88987394_88987707	GAIN	chr10	88987394	88987707	intron (NM_001320855, intron 1 of 8)	ENSG00000026103	up gene
chr2_84924231_84924730	GAIN	chr2	84924231	84924730	Intergenic	ENSG00000034510	up gene
chr5_14171395_14172064	GAIN	chr5	14171395	14172064	intron (NR_134469, intron 1 of 56)	ENSG00000038382	up gene
chr5_14251131_14251943	GAIN	chr5	14251131	14251943	intron (NR_134469, intron 1 of 56)	ENSG00000038382	up gene
chr5_14252758_14253010	GAIN	chr5	14252758	14253010	intron (NR_134469, intron 1 of 56)	ENSG00000038382	up gene
chr5_14206153_14208736	GAIN	chr5	14206153	14208736	intron (NR_134469, intron 1 of 56)	ENSG00000038382	up gene
chr5_14209423_14213268	GAIN	chr5	14209423	14213268	intron (NR_134469, intron 1 of 56)	ENSG00000038382	up gene
chr5_14108229_14110114	GAIN	chr5	14108229	14110114	Intergenic	ENSG00000038382	up gene
chr5_14168590_14170141	GAIN	chr5	14168590	14170141	intron (NR_134469, intron 1 of 56)	ENSG00000038382	up gene
chr5_14252186_14252696	GAIN	chr5	14252186	14252696	intron (NR_134469, intron 1 of 56)	ENSG00000038382	up gene
chr5_14168014_14168432	GAIN	chr5	14168014	14168432	intron (NR_134469, intron 1 of 56)	ENSG00000038382	up gene
chr5_14178396_14179466	GAIN	chr5	14178396	14179466	intron (NR_134469, intron 1 of 56)	ENSG00000038382	up gene
chr5_14173876_14174629	GAIN	chr5	14173876	14174629	intron (NR_134469, intron 1 of 56)	ENSG00000038382	up gene
chr5_14203821_14204674	GAIN	chr5	14203821	14204674	intron (NR_134469, intron 1 of 56)	ENSG00000038382	up gene
chr5_14156085_14158294	GAIN	chr5	14156085	14158294	intron (NR_134469, intron 1 of 56)	ENSG00000038382	up gene
chr5_14172206_14173165	GAIN	chr5	14172206	14173165	intron (NR_134469, intron 1 of 56)	ENSG00000038382	up gene
chr5_14213373_14214836	GAIN	chr5	14213373	14214836	intron (NR_134469, intron 1 of 56)	ENSG00000038382	up gene
chr5_14159063_14159488	GAIN	chr5	14159063	14159488	intron (NR_134469, intron 1 of 56)	ENSG00000038382	up gene
chr1_7940274_7941862	GAIN	chr1	7940274	7941862	intron (NM_001561, intron 1 of 8)	ENSG00000049249	up gene
chr11_32108211_32108822	GAIN	chr11	32108211	32108822	Intergenic	ENSG00000049449	up gene
chr11_32107161_32107742	GAIN	chr11	32107161	32107742	Intergenic	ENSG00000049449	up gene
chr11_32106068_32107018	GAIN	chr11	32106068	32107018	TTS (NM_002901)	ENSG00000049449	up gene
chr4_158828204_158828410	GAIN	chr4	158828204	158828410	intron (NM_001323916, intron 2 of 16)	ENSG00000052795	up gene
chr4_158823041_158826215	GAIN	chr4	158823041	158826215	intron (NM_001323916, intron 1 of 16)	ENSG00000052795	up gene
chr4_158821426_158822760	GAIN	chr4	158821426	158822760	intron (NM_001323916, intron 1 of 16)	ENSG00000052795	up gene
chr4_158819375_158821393	GAIN	chr4	158819375	158821393	intron (NM_001323916, intron 1 of 16)	ENSG00000052795	up gene
chr4_158826331_158827866	GAIN	chr4	158826331	158827866	intron (NM_001323916, intron 2 of 16)	ENSG00000052795	up gene
chr9_120930913_120935095	GAIN	chr9	120930913	120935095	Intergenic	ENSG00000056558	up gene
chr9_120922951_120928678	GAIN	chr9	120922951	120928678	intron (NM_001190945, intron 3 of 8)	ENSG00000056558	up gene
chr9_120921026_120921683	GAIN	chr9	120921026	120921683	intron (NM_001190945, intron 4 of 8)	ENSG00000056558	up gene
chr9_120929267_120930443	GAIN	chr9	120929267	120930443	promoter-TSS (NM_001190945)	ENSG00000056558	up gene
chr9_120935418_120936721	GAIN	chr9	120935418	120936721	Intergenic	ENSG00000056558	up gene
chr9_120922474_120922887	GAIN	chr9	120922474	120922887	intron (NM_001190945, intron 4 of 8)	ENSG00000056558	up gene
chr12_27012388_27012872	GAIN	chr12	27012388	27012872	intron (NM_016551, intron 1 of 11)	ENSG00000064115	up gene
chr12_27013136_27014156	GAIN	chr12	27013136	27014156	intron (NM_016551, intron 1 of 11)	ENSG00000064115	up gene
chr7_139776065_139777384	GAIN	chr7	139776065	139777384	intron (NM_001113239, intron 1 of 14)	ENSG00000064393	up gene
chr7_139672533_139672816	GAIN	chr7	139672533	139672816	intron (NM_001113239, intron 2 of 14)	ENSG00000064393	up gene
chr7_139773700_139775898	GAIN	chr7	139773700	139775898	intron (NM_001113239, intron 1 of 14)	ENSG00000064393	up gene
chr7_139673040_139674113	GAIN	chr7	139673040	139674113	intron (NM_001113239, intron 2 of 14)	ENSG00000064393	up gene
chr7_139679060_139685461	GAIN	chr7	139679060	139685461	intron (NM_001113239, intron 2 of 14)	ENSG00000064393	up gene
chr10_13161095_13161449	GAIN	chr10	13161095	13161449	promoter-TSS (NM_018518)	ENSG00000065328	up gene
chr10_13161698_13162391	GAIN	chr10	13161698	13162391	intron (NM_182751, intron 1 of 19)	ENSG00000065328	up gene
chr3_120571053_120572959	GAIN	chr3	120571053	120572959	Intergenic	ENSG00000065518	up gene
chr3_120567387_120568499	GAIN	chr3	120567387	120568499	Intergenic	ENSG00000065518	up gene
chr3_120570586_120570962	GAIN	chr3	120570586	120570962	Intergenic	ENSG00000065518	up gene
chr3_120584933_120587008	GAIN	chr3	120584933	120587008	Intergenic	ENSG00000065518	up gene
chr10_14647926_14649245	GAIN	chr10	14647926	14649245	intron (NM_001282695, intron 2 of 5)	ENSG00000065809	up gene
chr10_14603360_14603744	GAIN	chr10	14603360	14603744	intron (NM_001282695, intron 2 of 5)	ENSG00000065809	up gene
chr10_14658908_14661620	GAIN	chr10	14658908	14661620	intron (NM_001282695, intron 2 of 5)	ENSG00000065809	up gene
chr10_14604623_14606762	GAIN	chr10	14604623	14606762	intron (NM_001282695, intron 2 of 5)	ENSG00000065809	up gene
chrX_109685630_109685779	GAIN	chrX	109685630	109685779	intron (NM_022977, intron 2 of 16)	ENSG00000068366	up gene
chrX_109727692_109727847	GAIN	chrX	109727692	109727847	intron (NM_022977, intron 1 of 16)	ENSG00000068366	up gene
chrX_109773366_109775899	GAIN	chrX	109773366	109775899	Intergenic	ENSG00000068366	up gene
chr5_66821472_66825553	GAIN	chr5	66821472	66825553	intron (NM_198828, intron 3 of 5)	ENSG00000069020	up gene
chr5_66839044_66840140	GAIN	chr5	66839044	66840140	intron (NM_015183, intron 1 of 27)	ENSG00000069020	up gene
chr5_66558469_66559083	GAIN	chr5	66558469	66559083	Intergenic	ENSG00000069020	up gene
chr5_66813909_66814743	GAIN	chr5	66813909	66814743	intron (NM_198828, intron 3 of 5)	ENSG00000069020	up gene
chr5_66559218_66559667	GAIN	chr5	66559218	66559667	Intergenic	ENSG00000069020	up gene
chr5_66840492_66841736	GAIN	chr5	66840492	66841736	intron (NM_015183, intron 1 of 27)	ENSG00000069020	up gene
chr5_66843119_66844755	GAIN	chr5	66843119	66844755	intron (NM_015183, intron 1 of 27)	ENSG00000069020	up gene
chr5_66620841_66622255	GAIN	chr5	66620841	66622255	intron (NM_198828, intron 1 of 5)	ENSG00000069020	up gene
chr5_66841900_66842975	GAIN	chr5	66841900	66842975	intron (NM_015183, intron 1 of 27)	ENSG00000069020	up gene
chr2_105748052_105749177	GAIN	chr2	105748052	105749177	intron (NM_001004722, intron 1 of 3)	ENSG00000071051	up gene
chr2_105747449_105747946	GAIN	chr2	105747449	105747946	intron (NM_001004722, intron 1 of 3)	ENSG00000071051	up gene
chr2_105802429_105802715	GAIN	chr2	105802429	105802715	intron (NM_001004722, intron 1 of 3)	ENSG00000071051	up gene
chr2_105745640_105746295	GAIN	chr2	105745640	105746295	intron (NM_001004722, intron 1 of 3)	ENSG00000071051	up gene
chr2_105754677_105755161	GAIN	chr2	105754677	105755161	intron (NM_001004722, intron 1 of 3)	ENSG00000071051	up gene
chr2_105721890_105722482	GAIN	chr2	105721890	105722482	Intergenic	ENSG00000071051	up gene
chr2_105746414_105747333	GAIN	chr2	105746414	105747333	intron (NM_001004722, intron 1 of 3)	ENSG00000071051	up gene
chr2_105744330_105744558	GAIN	chr2	105744330	105744558	promoter-TSS (NM_003581)	ENSG00000071051	up gene
chr2_105821929_105822380	GAIN	chr2	105821929	105822380	intron (NM_001004722, intron 2 of 3)	ENSG00000071051	up gene
chr3_196111585_196112140	GAIN	chr3	196111585	196112140	Intergenic	ENSG00000072274	up gene
chr1_170067624_170068259	GAIN	chr1	170067624	170068259	5' UTR (NM_001204517, exon 1 of 20)	ENSG00000075945	up gene
chr1_170073791_170074611	GAIN	chr1	170073791	170074611	intron (NM_001204514, intron 1 of 20)	ENSG00000075945	up gene
chr10_102393150_102393355	GAIN	chr10	102393150	102393355	promoter-TSS (NM_001322935)	ENSG00000077150	up gene
chr10_102395903_102396743	GAIN	chr10	102395903	102396743	exon (NM_001322934, exon 3 of 23)	ENSG00000077150	up gene
chr3_98573147_98573673	GAIN	chr3	98573147	98573673	Intergenic	ENSG00000080819	up gene
chr3_98592791_98593012	GAIN	chr3	98592791	98593012	intron (NM_000097, intron 1 of 6)	ENSG00000080819	up gene
chr1_40380456_40381184	GAIN	chr1	40380456	40381184	intron (NM_001198978, intron 1 of 9)	ENSG00000084070	up gene
chr1_40381322_40381834	GAIN	chr1	40381322	40381834	intron (NM_001198978, intron 1 of 9)	ENSG00000084070	up gene
chr1_40385948_40387180	GAIN	chr1	40385948	40387180	intron (NM_001198978, intron 1 of 9)	ENSG00000084070	up gene
chr1_40350027_40350216	GAIN	chr1	40350027	40350216	Intergenic	ENSG00000084070	up gene
chr1_40381933_40385833	GAIN	chr1	40381933	40385833	intron (NM_001198978, intron 1 of 9)	ENSG00000084070	up gene
chr1_40376260_40376852	GAIN	chr1	40376260	40376852	intron (NM_001198978, intron 1 of 9)	ENSG00000084070	up gene
chr1_40379576_40380185	GAIN	chr1	40379576	40380185	intron (NM_001198978, intron 1 of 9)	ENSG00000084070	up gene
chr1_40346458_40346731	GAIN	chr1	40346458	40346731	Intergenic	ENSG00000084070	up gene
chr1_40377157_40377955	GAIN	chr1	40377157	40377955	intron (NM_001198978, intron 1 of 9)	ENSG00000084070	up gene
chr1_40387405_40387713	GAIN	chr1	40387405	40387713	intron (NM_001198978, intron 1 of 9)	ENSG00000084070	up gene
chrX_53719490_53719960	GAIN	chrX	53719490	53719960	Intergenic	ENSG00000086758	up gene
chrX_53718215_53719381	GAIN	chrX	53718215	53719381	Intergenic	ENSG00000086758	up gene
chr19_48954026_48954257	GAIN	chr19	48954026	48954257	promoter-TSS (NM_138761)	ENSG00000087088	up gene
chr12_27821202_27822913	GAIN	chr12	27821202	27822913	Intergenic	ENSG00000087448	up gene
chr12_27781441_27782064	GAIN	chr12	27781441	27782064	intron (NM_020782, intron 1 of 2)	ENSG00000087448	up gene
chr12_27823029_27824040	GAIN	chr12	27823029	27824040	Intergenic	ENSG00000087448	up gene
chr12_27785365_27786405	GAIN	chr12	27785365	27786405	intron (NM_020782, intron 1 of 2)	ENSG00000087448	up gene
chr12_27825504_27826446	GAIN	chr12	27825504	27826446	Intergenic	ENSG00000087448	up gene
chr12_27794990_27795867	GAIN	chr12	27794990	27795867	intron (NM_020782, intron 2 of 2)	ENSG00000087448	up gene
chr12_27824280_27825109	GAIN	chr12	27824280	27825109	Intergenic	ENSG00000087448	up gene
chr1_192557629_192558412	GAIN	chr1	192557629	192558412	Intergenic	ENSG00000090104	up gene
chr1_192564152_192565684	GAIN	chr1	192564152	192565684	Intergenic	ENSG00000090104	up gene
chr1_192558477_192561101	GAIN	chr1	192558477	192561101	Intergenic	ENSG00000090104	up gene
chr1_192600706_192601086	GAIN	chr1	192600706	192601086	Intergenic	ENSG00000090104	up gene
chr1_192542118_192545137	GAIN	chr1	192542118	192545137	Intergenic	ENSG00000090104	up gene
chr1_192555633_192556572	GAIN	chr1	192555633	192556572	Intergenic	ENSG00000090104	up gene
chr1_192556781_192557345	GAIN	chr1	192556781	192557345	Intergenic	ENSG00000090104	up gene
chr1_192569158_192570889	GAIN	chr1	192569158	192570889	Intergenic	ENSG00000090104	up gene
chr1_192547647_192548042	GAIN	chr1	192547647	192548042	Intergenic	ENSG00000090104	up gene
chr1_192520296_192520805	GAIN	chr1	192520296	192520805	Intergenic	ENSG00000090104	up gene
chr1_192577836_192578161	GAIN	chr1	192577836	192578161	intron (NM_002922, intron 3 of 4)	ENSG00000090104	up gene
chr1_192536444_192542069	GAIN	chr1	192536444	192542069	Intergenic	ENSG00000090104	up gene
chr1_192535943_192536393	GAIN	chr1	192535943	192536393	Intergenic	ENSG00000090104	up gene
chr1_192548592_192555235	GAIN	chr1	192548592	192555235	Intergenic	ENSG00000090104	up gene
chr1_192577382_192577632	GAIN	chr1	192577382	192577632	intron (NM_002922, intron 3 of 4)	ENSG00000090104	up gene
chr1_192562255_192562642	GAIN	chr1	192562255	192562642	Intergenic	ENSG00000090104	up gene
chr1_192565796_192566403	GAIN	chr1	192565796	192566403	Intergenic	ENSG00000090104	up gene
chr1_192545227_192547273	GAIN	chr1	192545227	192547273	Intergenic	ENSG00000090104	up gene
chr1_192579367_192579656	GAIN	chr1	192579367	192579656	3' UTR (NM_002922, exon 5 of 5)	ENSG00000090104	up gene
chr1_192571049_192574280	GAIN	chr1	192571049	192574280	Intergenic	ENSG00000090104	up gene
chr1_192519525_192519821	GAIN	chr1	192519525	192519821	Intergenic	ENSG00000090104	up gene
chr1_192566592_192568373	GAIN	chr1	192566592	192568373	Intergenic	ENSG00000090104	up gene
chr1_192563271_192564083	GAIN	chr1	192563271	192564083	Intergenic	ENSG00000090104	up gene
chr17_35046154_35046480	GAIN	chr17	35046154	35046480	intron (NR_037713, intron 1 of 6)	ENSG00000092871	up gene
chr17_35086757_35089045	GAIN	chr17	35086757	35089045	intron (NR_037713, intron 1 of 6)	ENSG00000092871	up gene
chr17_35085436_35085787	GAIN	chr17	35085436	35085787	intron (NR_037713, intron 1 of 6)	ENSG00000092871	up gene
chr17_35068676_35069286	GAIN	chr17	35068676	35069286	intron (NR_037713, intron 1 of 6)	ENSG00000092871	up gene
chr17_35047507_35047935	GAIN	chr17	35047507	35047935	intron (NR_037713, intron 1 of 6)	ENSG00000092871	up gene
chr17_35066587_35068591	GAIN	chr17	35066587	35068591	intron (NR_037713, intron 1 of 6)	ENSG00000092871	up gene
chr17_35084120_35085320	GAIN	chr17	35084120	35085320	intron (NR_037713, intron 1 of 6)	ENSG00000092871	up gene
chr17_35070131_35070512	GAIN	chr17	35070131	35070512	intron (NR_037713, intron 1 of 6)	ENSG00000092871	up gene
chr17_35078035_35078487	GAIN	chr17	35078035	35078487	intron (NR_037713, intron 1 of 6)	ENSG00000092871	up gene
chr17_35060949_35061661	GAIN	chr17	35060949	35061661	intron (NR_037713, intron 1 of 6)	ENSG00000092871	up gene
chr17_35083439_35083878	GAIN	chr17	35083439	35083878	intron (NR_037713, intron 1 of 6)	ENSG00000092871	up gene
chr17_35085987_35086697	GAIN	chr17	35085987	35086697	intron (NR_037713, intron 1 of 6)	ENSG00000092871	up gene
chr17_35070631_35070853	GAIN	chr17	35070631	35070853	intron (NR_037713, intron 1 of 6)	ENSG00000092871	up gene
chr8_26571109_26573381	GAIN	chr8	26571109	26573381	intron (NM_001197293, intron 1 of 13)	ENSG00000092964	up gene
chr8_26577035_26577222	GAIN	chr8	26577035	26577222	promoter-TSS (NM_001386)	ENSG00000092964	up gene
chr8_26590713_26594181	GAIN	chr8	26590713	26594181	intron (NM_001386, intron 3 of 13)	ENSG00000092964	up gene
chr6_12052296_12052894	GAIN	chr6	12052296	12052894	intron (NM_002114, intron 2 of 8)	ENSG00000095951	up gene
chr6_12048733_12049598	GAIN	chr6	12048733	12049598	intron (NM_002114, intron 2 of 8)	ENSG00000095951	up gene
chr6_12051054_12051433	GAIN	chr6	12051054	12051433	intron (NM_002114, intron 2 of 8)	ENSG00000095951	up gene
chr6_12047441_12048564	GAIN	chr6	12047441	12048564	intron (NM_002114, intron 2 of 8)	ENSG00000095951	up gene
chr6_12118896_12119706	GAIN	chr6	12118896	12119706	intron (NM_002114, intron 3 of 8)	ENSG00000095951	up gene
chr6_12013161_12013608	GAIN	chr6	12013161	12013608	intron (NM_002114, intron 1 of 8)	ENSG00000095951	up gene
chr6_12052922_12053463	GAIN	chr6	12052922	12053463	intron (NM_002114, intron 2 of 8)	ENSG00000095951	up gene
chr6_12049861_12050283	GAIN	chr6	12049861	12050283	intron (NM_002114, intron 2 of 8)	ENSG00000095951	up gene
chr6_12064608_12066542	GAIN	chr6	12064608	12066542	intron (NM_002114, intron 2 of 8)	ENSG00000095951	up gene
chr22_36858538_36864407	GAIN	chr22	36858538	36864407	intron (NM_013416, intron 1 of 8).2	ENSG00000100365	up gene
chr14_24669625_24670526	GAIN	chr14	24669625	24670526	Intergenic	ENSG00000100453	up gene
chr14_24664488_24666233	GAIN	chr14	24664488	24666233	Intergenic	ENSG00000100453	up gene
chr14_24666828_24667660	GAIN	chr14	24666828	24667660	Intergenic	ENSG00000100453	up gene
chr14_24670849_24671527	GAIN	chr14	24670849	24671527	Intergenic	ENSG00000100453	up gene
chr14_24667994_24668896	GAIN	chr14	24667994	24668896	Intergenic	ENSG00000100453	up gene
chr14_24676928_24677161	GAIN	chr14	24676928	24677161	Intergenic	ENSG00000100453	up gene
chr14_24631448_24631774	GAIN	chr14	24631448	24631774	intron (NM_004131, intron 4 of 4)	ENSG00000100453	up gene
chr14_24633185_24635729	GAIN	chr14	24633185	24635729	promoter-TSS (NR_144343)	ENSG00000100453	up gene
chr14_58430271_58431165	GAIN	chr14	58430271	58431165	intron (NM_001244191, intron 3 of 30)	ENSG00000100578	up gene
chr14_58428765_58430123	GAIN	chr14	58428765	58430123	intron (NM_001244191, intron 2 of 30)	ENSG00000100578	up gene
chr14_23604194_23607910	GAIN	chr14	23604194	23607910	Intergenic	ENSG00000100867	up gene
chr14_23670730_23670878	GAIN	chr14	23670730	23670878	Intergenic	ENSG00000100867	up gene
chr14_23643259_23650752	GAIN	chr14	23643259	23650752	Intergenic	ENSG00000100867	up gene
chr14_35402262_35402923	GAIN	chr14	35402262	35402923	exon (NM_020529, exon 5 of 6)	ENSG00000100906	up gene
chrX_123961495_123961662	GAIN	chrX	123961495	123961662	promoter-TSS (NM_006603)	ENSG00000101972	up gene
chr16_27407525_27409059	GAIN	chr16	27407525	27409059	intron (NM_181079, intron 2 of 9)	ENSG00000103522	up gene
chr16_27428881_27429074	GAIN	chr16	27428881	27429074	intron (NM_021798, intron 1 of 8)	ENSG00000103522	up gene
chr16_27401939_27405712	GAIN	chr16	27401939	27405712	intron (NM_181079, intron 2 of 9)	ENSG00000103522	up gene
chr16_27405876_27406905	GAIN	chr16	27405876	27406905	intron (NM_181079, intron 2 of 9)	ENSG00000103522	up gene
chr16_27407051_27407430	GAIN	chr16	27407051	27407430	intron (NM_181079, intron 2 of 9)	ENSG00000103522	up gene
chr8_102123958_102124146	GAIN	chr8	102123958	102124146	intron (NM_001040624, intron 1 of 7)	ENSG00000104490	up gene
chr8_102094712_102096545	GAIN	chr8	102094712	102096545	intron (NM_001040624, intron 1 of 7)	ENSG00000104490	up gene
chr8_102104863_102105132	GAIN	chr8	102104863	102105132	intron (NM_001040624, intron 1 of 7)	ENSG00000104490	up gene
chr8_102096708_102098006	GAIN	chr8	102096708	102098006	intron (NM_001040624, intron 1 of 7)	ENSG00000104490	up gene
chr8_102098032_102098560	GAIN	chr8	102098032	102098560	intron (NM_001040624, intron 1 of 7)	ENSG00000104490	up gene
chr8_102107351_102108734	GAIN	chr8	102107351	102108734	intron (NM_001040624, intron 1 of 7)	ENSG00000104490	up gene
chr8_102105556_102105897	GAIN	chr8	102105556	102105897	intron (NM_001040624, intron 1 of 7)	ENSG00000104490	up gene
chr8_102066149_102068858	GAIN	chr8	102066149	102068858	intron (NM_001040624, intron 1 of 7)	ENSG00000104490	up gene
chr7_148912055_148912517	GAIN	chr7	148912055	148912517	Intergenic	ENSG00000106462	up gene
chr9_98097791_98098802	GAIN	chr9	98097791	98098802	intron (NM_014788, intron 3 of 5)	ENSG00000106785	up gene
chr9_98096335_98096777	GAIN	chr9	98096335	98096777	intron (NM_014788, intron 3 of 5)	ENSG00000106785	up gene
chr9_98097016_98097471	GAIN	chr9	98097016	98097471	intron (NM_014788, intron 3 of 5)	ENSG00000106785	up gene
chr9_98098944_98099274	GAIN	chr9	98098944	98099274	intron (NM_014788, intron 3 of 5)	ENSG00000106785	up gene
chr9_72363581_72364175	GAIN	chr9	72363581	72364175	intron (NM_001102420, intron 1 of 6)	ENSG00000107372	up gene
chr9_72389147_72389614	GAIN	chr9	72389147	72389614	Intergenic	ENSG00000107372	up gene
chr9_72443031_72443421	GAIN	chr9	72443031	72443421	Intergenic	ENSG00000107372	up gene
chr9_72360575_72360780	GAIN	chr9	72360575	72360780	exon (NM_001102421, exon 2 of 6)	ENSG00000107372	up gene
chr9_72366386_72366811	GAIN	chr9	72366386	72366811	Intergenic	ENSG00000107372	up gene
chr10_59879048_59879202	GAIN	chr10	59879048	59879202	intron (NM_005436, intron 1 of 8)	ENSG00000108091	up gene
chr10_59878472_59878724	GAIN	chr10	59878472	59878724	intron (NM_005436, intron 1 of 8)	ENSG00000108091	up gene
chr10_59881519_59881993	GAIN	chr10	59881519	59881993	intron (NM_005436, intron 1 of 8)	ENSG00000108091	up gene
chr10_59880825_59881216	GAIN	chr10	59880825	59881216	intron (NM_005436, intron 1 of 8)	ENSG00000108091	up gene
chr10_59880146_59880448	GAIN	chr10	59880146	59880448	intron (NM_005436, intron 1 of 8)	ENSG00000108091	up gene
chr10_59905125_59905812	GAIN	chr10	59905125	59905812	intron (NM_005436, intron 1 of 8)	ENSG00000108091	up gene
chr12_12563019_12563433	GAIN	chr12	12563019	12563433	promoter-TSS (NM_030640)	ENSG00000111266	up gene
chr12_12560790_12561786	GAIN	chr12	12560790	12561786	intron (NM_030640, intron 1 of 6)	ENSG00000111266	up gene
chr12_12472928_12476729	GAIN	chr12	12472928	12476729	3' UTR (NM_030640, exon 7 of 7)	ENSG00000111266	up gene
chr12_12462032_12462377	GAIN	chr12	12462032	12462377	intron (NM_001300742, intron 3 of 3)	ENSG00000111266	up gene
chr12_12581516_12583743	GAIN	chr12	12581516	12583743	Intergenic	ENSG00000111266	up gene
chr12_12472117_12472342	GAIN	chr12	12472117	12472342	Intergenic	ENSG00000111266	up gene
chr12_68176961_68179726	GAIN	chr12	68176961	68179726	Intergenic	ENSG00000111537	up gene
chr12_68159824_68160225	GAIN	chr12	68159824	68160225	promoter-TSS (NM_000619)	ENSG00000111537	up gene
chr12_68159098_68159350	GAIN	chr12	68159098	68159350	intron (NM_000619, intron 1 of 3)	ENSG00000111537	up gene
chr12_68180201_68182367	GAIN	chr12	68180201	68182367	Intergenic	ENSG00000111537	up gene
chr12_68157858_68158215	GAIN	chr12	68157858	68158215	exon (NM_000619, exon 3 of 4)	ENSG00000111537	up gene
chr12_68175960_68176149	GAIN	chr12	68175960	68176149	Intergenic	ENSG00000111537	up gene
chr12_68190843_68191219	GAIN	chr12	68190843	68191219	Intergenic	ENSG00000111537	up gene
chr12_68176281_68176792	GAIN	chr12	68176281	68176792	Intergenic	ENSG00000111537	up gene
chr12_68189823_68190286	GAIN	chr12	68189823	68190286	Intergenic	ENSG00000111537	up gene
chr12_68190432_68190624	GAIN	chr12	68190432	68190624	Intergenic	ENSG00000111537	up gene
chr12_68135996_68138840	GAIN	chr12	68135996	68138840	Intergenic	ENSG00000111537	up gene
chr12_100141509_100142266	GAIN	chr12	100141509	100142266	intron (NM_001006947, intron 1 of 12)	ENSG00000111647	up gene
chr5_163437760_163438241	GAIN	chr5	163437760	163438241	intron (NM_199246, intron 2 of 7)	ENSG00000113328	up gene
chr2_241126333_241127277	GAIN	chr2	241126333	241127277	exon (NM_001252122, exon 10 of 18)	ENSG00000115687	up gene
chr2_241127383_241128801	GAIN	chr2	241127383	241128801	intron (NM_001252124, intron 9 of 13)	ENSG00000115687	up gene
chr2_241125715_241126171	GAIN	chr2	241125715	241126171	intron (NM_001252124, intron 10 of 13)	ENSG00000115687	up gene
chr2_241128922_241130714	GAIN	chr2	241128922	241130714	intron (NM_001252124, intron 9 of 13)	ENSG00000115687	up gene
chr6_137827735_137829914	GAIN	chr6	137827735	137829914	intron (NR_049793, intron 3 of 3)	ENSG00000118503	up gene
chr6_135181703_135182403	GAIN	chr6	135181703	135182403	intron (NM_001161660, intron 1 of 13)	ENSG00000118513	up gene
chr6_135165028_135166654	GAIN	chr6	135165028	135166654	Intergenic	ENSG00000118513	up gene
chr6_135164388_135164677	GAIN	chr6	135164388	135164677	Intergenic	ENSG00000118513	up gene
chr6_135127795_135128325	GAIN	chr6	135127795	135128325	Intergenic	ENSG00000118513	up gene
chr6_135143313_135143655	GAIN	chr6	135143313	135143655	Intergenic	ENSG00000118513	up gene
chr6_135183817_135184555	GAIN	chr6	135183817	135184555	intron (NM_001161660, intron 1 of 13)	ENSG00000118513	up gene
chr6_135166785_135168786	GAIN	chr6	135166785	135168786	Intergenic	ENSG00000118513	up gene
chr6_135169107_135171112	GAIN	chr6	135169107	135171112	Intergenic	ENSG00000118513	up gene
chr6_135159986_135160365	GAIN	chr6	135159986	135160365	Intergenic	ENSG00000118513	up gene
chr6_135144779_135145238	GAIN	chr6	135144779	135145238	Intergenic	ENSG00000118513	up gene
chr6_135183246_135183663	GAIN	chr6	135183246	135183663	intron (NM_001161660, intron 1 of 13)	ENSG00000118513	up gene
chr6_135160642_135164157	GAIN	chr6	135160642	135164157	Intergenic	ENSG00000118513	up gene
chr6_135180548_135180886	GAIN	chr6	135180548	135180886	promoter-TSS (NM_001130172)	ENSG00000118513	up gene
chr6_135128856_135129606	GAIN	chr6	135128856	135129606	Intergenic	ENSG00000118513	up gene
chr6_135144291_135144680	GAIN	chr6	135144291	135144680	Intergenic	ENSG00000118513	up gene
chr6_135158577_135159815	GAIN	chr6	135158577	135159815	Intergenic	ENSG00000118513	up gene
chr12_4257269_4257603	GAIN	chr12	4257269	4257603	intron (NR_149145, intron 1 of 3)	ENSG00000118971	up gene
chr12_4151799_4155300	GAIN	chr12	4151799	4155300	Intergenic	ENSG00000118971	up gene
chr12_4155790_4156872	GAIN	chr12	4155790	4156872	Intergenic	ENSG00000118971	up gene
chr12_4148374_4149000	GAIN	chr12	4148374	4149000	Intergenic	ENSG00000118971	up gene
chr12_4145310_4148227	GAIN	chr12	4145310	4148227	Intergenic	ENSG00000118971	up gene
chr12_4256640_4256947	GAIN	chr12	4256640	4256947	intron (NR_149145, intron 1 of 3)	ENSG00000118971	up gene
chr12_4159789_4161055	GAIN	chr12	4159789	4161055	Intergenic	ENSG00000118971	up gene
chr12_4117923_4119864	GAIN	chr12	4117923	4119864	Intergenic	ENSG00000118971	up gene
chr12_4176775_4177916	GAIN	chr12	4176775	4177916	Intergenic	ENSG00000118971	up gene
chr12_4158305_4159241	GAIN	chr12	4158305	4159241	Intergenic	ENSG00000118971	up gene
chr12_4108035_4108680	GAIN	chr12	4108035	4108680	Intergenic	ENSG00000118971	up gene
chr12_4119998_4120681	GAIN	chr12	4119998	4120681	Intergenic	ENSG00000118971	up gene
chr12_4117443_4117754	GAIN	chr12	4117443	4117754	Intergenic	ENSG00000118971	up gene
chr12_4269715_4272151	GAIN	chr12	4269715	4272151	intron (NR_149145, intron 1 of 3)	ENSG00000118971	up gene
chr12_4161309_4161888	GAIN	chr12	4161309	4161888	Intergenic	ENSG00000118971	up gene
chr12_4149099_4149385	GAIN	chr12	4149099	4149385	Intergenic	ENSG00000118971	up gene
chr12_4178058_4179466	GAIN	chr12	4178058	4179466	Intergenic	ENSG00000118971	up gene
chr12_4267960_4269182	GAIN	chr12	4267960	4269182	intron (NR_149145, intron 1 of 3)	ENSG00000118971	up gene
chr12_4162026_4162194	GAIN	chr12	4162026	4162194	Intergenic	ENSG00000118971	up gene
chr12_4261379_4261568	GAIN	chr12	4261379	4261568	intron (NR_149145, intron 1 of 3)	ENSG00000118971	up gene
chr12_4113069_4113619	GAIN	chr12	4113069	4113619	Intergenic	ENSG00000118971	up gene
chr5_95975900_95976672	GAIN	chr5	95975900	95976672	intron (NR_130776, intron 1 of 4)	ENSG00000118985	up gene
chr5_95976793_95979338	GAIN	chr5	95976793	95979338	intron (NR_130776, intron 1 of 4)	ENSG00000118985	up gene
chr5_95972789_95975759	GAIN	chr5	95972789	95975759	intron (NR_130776, intron 1 of 4)	ENSG00000118985	up gene
chr5_95997210_95997891	GAIN	chr5	95997210	95997891	intron (NR_130776, intron 1 of 4)	ENSG00000118985	up gene
chr10_94591500_94591684	GAIN	chr10	94591500	94591684	intron (NM_001289067, intron 16 of 22)	ENSG00000119969	up gene
chr8_29466620_29470649	GAIN	chr8	29466620	29470649	Intergenic	ENSG00000120875	up gene
chr8_29526371_29527320	GAIN	chr8	29526371	29527320	Intergenic	ENSG00000120875	up gene
chr8_29517636_29518922	GAIN	chr8	29517636	29518922	Intergenic	ENSG00000120875	up gene
chr8_29406738_29406967	GAIN	chr8	29406738	29406967	Intergenic	ENSG00000120875	up gene
chr8_29367063_29367934	GAIN	chr8	29367063	29367934	Intergenic	ENSG00000120875	up gene
chr8_29407182_29409577	GAIN	chr8	29407182	29409577	Intergenic	ENSG00000120875	up gene
chr8_23073798_23075641	GAIN	chr8	23073798	23075641	intron (NR_038873, intron 1 of 2)	ENSG00000120889	up gene
chr1_12059274_12060766	GAIN	chr1	12059274	12060766	Intergenic	ENSG00000120949	up gene
chr1_12068972_12069163	GAIN	chr1	12068972	12069163	intron (NM_001281430, intron 1 of 13)	ENSG00000120949	up gene
chr1_12056231_12058334	GAIN	chr1	12056231	12058334	Intergenic	ENSG00000120949	up gene
chr1_12053595_12054931	GAIN	chr1	12053595	12054931	Intergenic	ENSG00000120949	up gene
chr1_12060989_12062015	GAIN	chr1	12060989	12062015	Intergenic	ENSG00000120949	up gene
chr1_12065740_12067843	GAIN	chr1	12065740	12067843	intron (NM_001281430, intron 1 of 13)	ENSG00000120949	up gene
chr1_12069298_12069673	GAIN	chr1	12069298	12069673	intron (NM_001281430, intron 1 of 13)	ENSG00000120949	up gene
chr1_12067952_12068865	GAIN	chr1	12067952	12068865	intron (NM_001281430, intron 1 of 13)	ENSG00000120949	up gene
chr3_122321024_122322062	GAIN	chr3	122321024	122322062	Intergenic	ENSG00000121552	up gene
chr3_122322300_122322708	GAIN	chr3	122322300	122322708	Intergenic	ENSG00000121552	up gene
chr3_122322821_122323517	GAIN	chr3	122322821	122323517	Intergenic	ENSG00000121552	up gene
chr3_122305614_122308186	GAIN	chr3	122305614	122308186	Intergenic	ENSG00000121552	up gene
chr3_119561047_119563330	GAIN	chr3	119561047	119563330	Intergenic	ENSG00000121594	up gene
chr3_119556054_119561001	GAIN	chr3	119556054	119561001	intron (NM_005191, intron 1 of 6)	ENSG00000121594	up gene
chr3_119555356_119555577	GAIN	chr3	119555356	119555577	intron (NM_005191, intron 2 of 6)	ENSG00000121594	up gene
chr3_172520614_172521165	GAIN	chr3	172520614	172521165	intron (NM_001190943, intron 1 of 1)	ENSG00000121858	up gene
chr3_172537044_172537929	GAIN	chr3	172537044	172537929	Intergenic	ENSG00000121858	up gene
chr3_172530634_172530877	GAIN	chr3	172530634	172530877	Intergenic	ENSG00000121858	up gene
chr3_172520200_172520452	GAIN	chr3	172520200	172520452	intron (NM_001190943, intron 1 of 1)	ENSG00000121858	up gene
chr3_172531120_172531627	GAIN	chr3	172531120	172531627	Intergenic	ENSG00000121858	up gene
chr2_136384017_136384556	GAIN	chr2	136384017	136384556	Intergenic	ENSG00000121966	up gene
chr2_136060144_136060497	GAIN	chr2	136060144	136060497	Intergenic	ENSG00000121966	up gene
chr2_136378718_136379085	GAIN	chr2	136378718	136379085	Intergenic	ENSG00000121966	up gene
chr2_136374672_136378414	GAIN	chr2	136374672	136378414	Intergenic	ENSG00000121966	up gene
chr2_136048423_136059991	GAIN	chr2	136048423	136059991	Intergenic	ENSG00000121966	up gene
chr10_13100451_13101092	GAIN	chr10	13100451	13101092	promoter-TSS (NM_001282658)	ENSG00000123240	up gene
chr10_13102054_13102749	GAIN	chr10	13102054	13102749	intron (NM_021980, intron 1 of 13)	ENSG00000123240	up gene
chr12_54520487_54522227	GAIN	chr12	54520487	54522227	intron (NM_001184976, intron 18 of 30)	ENSG00000123338	up gene
chr12_54522335_54524209	GAIN	chr12	54522335	54524209	intron (NM_001184976, intron 18 of 30)	ENSG00000123338	up gene
chrX_13689356_13689856	GAIN	chrX	13689356	13689856	intron (NM_001195328, intron 1 of 1)	ENSG00000123595	up gene
chrX_13686427_13689046	GAIN	chrX	13686427	13689046	Intergenic	ENSG00000123595	up gene
chrX_13685217_13685693	GAIN	chrX	13685217	13685693	Intergenic	ENSG00000123595	up gene
chr1_212690214_212693804	GAIN	chr1	212690214	212693804	intron (NM_018664, intron 2 of 2)	ENSG00000123685	up gene
chr1_212700553_212701758	GAIN	chr1	212700553	212701758	Intergenic	ENSG00000123685	up gene
chr1_212688811_212690070	GAIN	chr1	212688811	212690070	intron (NM_018664, intron 2 of 2)	ENSG00000123685	up gene
chr1_212677095_212680497	GAIN	chr1	212677095	212680497	Intergenic	ENSG00000123685	up gene
chr1_212721173_212723820	GAIN	chr1	212721173	212723820	Intergenic	ENSG00000123685	up gene
chr1_212687302_212687841	GAIN	chr1	212687302	212687841	intron (NM_018664, intron 2 of 2)	ENSG00000123685	up gene
chr1_212680623_212681761	GAIN	chr1	212680623	212681761	Intergenic	ENSG00000123685	up gene
chr1_212700164_212700392	GAIN	chr1	212700164	212700392	promoter-TSS (NM_018664)	ENSG00000123685	up gene
chr1_212693908_212695371	GAIN	chr1	212693908	212695371	intron (NM_018664, intron 2 of 2)	ENSG00000123685	up gene
chr1_212695552_212699262	GAIN	chr1	212695552	212699262	intron (NM_018664, intron 1 of 2)	ENSG00000123685	up gene
chr1_212738309_212738778	GAIN	chr1	212738309	212738778	exon (NM_015471, exon 6 of 6)	ENSG00000123685	up gene
chr6_42338880_42341995	GAIN	chr6	42338880	42341995	intron (NM_001297573, intron 3 of 17)	ENSG00000124496	up gene
chr6_42346585_42347811	GAIN	chr6	42346585	42347811	intron (NM_001297573, intron 3 of 17)	ENSG00000124496	up gene
chr6_42342222_42342561	GAIN	chr6	42342222	42342561	intron (NM_001297573, intron 3 of 17)	ENSG00000124496	up gene
chr6_42356654_42358021	GAIN	chr6	42356654	42358021	intron (NM_001297573, intron 3 of 17)	ENSG00000124496	up gene
chr6_42366192_42369404	GAIN	chr6	42366192	42369404	intron (NM_001297573, intron 2 of 17)	ENSG00000124496	up gene
chr6_42337650_42338207	GAIN	chr6	42337650	42338207	intron (NM_001297573, intron 3 of 17)	ENSG00000124496	up gene
chr6_42342684_42344082	GAIN	chr6	42342684	42344082	intron (NM_001297573, intron 3 of 17)	ENSG00000124496	up gene
chr6_26382030_26384306	GAIN	chr6	26382030	26384306	promoter-TSS (NM_181531)	ENSG00000124508	up gene
chr19_6597977_6598739	GAIN	chr19	6597977	6598739	Intergenic	ENSG00000125726	up gene
chr19_6587694_6588265	GAIN	chr19	6587694	6588265	intron (NM_001252, intron 2 of 2)	ENSG00000125726	up gene
chr19_6588860_6590949	GAIN	chr19	6588860	6590949	intron (NM_001252, intron 2 of 2)	ENSG00000125726	up gene
chr19_6591263_6594685	GAIN	chr19	6591263	6594685	Intergenic	ENSG00000125726	up gene
chr19_6576087_6578915	GAIN	chr19	6576087	6578915	Intergenic	ENSG00000125726	up gene
chr17_40578178_40578390	GAIN	chr17	40578178	40578390	Intergenic	ENSG00000126353	up gene
chr17_40576528_40578063	GAIN	chr17	40576528	40578063	Intergenic	ENSG00000126353	up gene
chr17_40565592_40565969	GAIN	chr17	40565592	40565969	promoter-TSS (NM_001301714)	ENSG00000126353	up gene
chr17_40599341_40599754	GAIN	chr17	40599341	40599754	Intergenic	ENSG00000126353	up gene
chr17_40564061_40565438	GAIN	chr17	40564061	40565438	intron (NM_001838, intron 1 of 2)	ENSG00000126353	up gene
chr17_40531416_40533464	GAIN	chr17	40531416	40533464	Intergenic	ENSG00000126353	up gene
chr17_40566074_40566247	GAIN	chr17	40566074	40566247	promoter-TSS (NM_001301714)	ENSG00000126353	up gene
chr17_40559813_40563953	GAIN	chr17	40559813	40563953	promoter-TSS (NM_001301717)	ENSG00000126353	up gene
chr17_40559411_40559630	GAIN	chr17	40559411	40559630	intron (NM_001838, intron 1 of 2)	ENSG00000126353	up gene
chr17_40598301_40599286	GAIN	chr17	40598301	40599286	Intergenic	ENSG00000126353	up gene
chr7_129467088_129467392	GAIN	chr7	129467088	129467392	intron (NM_001134336, intron 16 of 19)	ENSG00000128578	up gene
chr7_129434735_129435771	GAIN	chr7	129434735	129435771	intron (NM_001134336, intron 1 of 19)	ENSG00000128578	up gene
chr7_129435903_129440982	GAIN	chr7	129435903	129440982	intron (NM_001134336, intron 1 of 19)	ENSG00000128578	up gene
chr7_129467897_129468434	GAIN	chr7	129467897	129468434	intron (NM_001134336, intron 17 of 19)	ENSG00000128578	up gene
chr7_128932126_128937796	GAIN	chr7	128932126	128937796	Intergenic	ENSG00000128604	up gene
chr7_128962517_128963461	GAIN	chr7	128962517	128963461	intron (NR_034053, intron 22 of 23)	ENSG00000128604	up gene
chr7_128942294_128943363	GAIN	chr7	128942294	128943363	intron (NM_001098627, intron 2 of 8)	ENSG00000128604	up gene
chr7_128939064_128942182	GAIN	chr7	128939064	128942182	promoter-TSS (NM_001098627)	ENSG00000128604	up gene
chr7_128938310_128938860	GAIN	chr7	128938310	128938860	intron (NM_032643, intron 1 of 8)	ENSG00000128604	up gene
chr18_9242141_9242498	GAIN	chr18	9242141	9242498	intron (NM_001083625, intron 7 of 11)	ENSG00000128791	up gene
chr18_9243032_9244531	GAIN	chr18	9243032	9244531	intron (NM_001083625, intron 7 of 11)	ENSG00000128791	up gene
chr18_9239114_9239667	GAIN	chr18	9239114	9239667	intron (NM_001083625, intron 7 of 11)	ENSG00000128791	up gene
chr18_9239858_9241969	GAIN	chr18	9239858	9241969	intron (NM_001083625, intron 7 of 11)	ENSG00000128791	up gene
chr18_9244615_9245622	GAIN	chr18	9244615	9245622	intron (NM_001083625, intron 7 of 11)	ENSG00000128791	up gene
chr18_9242664_9242915	GAIN	chr18	9242664	9242915	intron (NM_001083625, intron 7 of 11)	ENSG00000128791	up gene
chr19_47093154_47096668	GAIN	chr19	47093154	47096668	intron (NM_015168, intron 2 of 14)	ENSG00000130749	up gene
chr1_155859680_155860085	GAIN	chr1	155859680	155860085	promoter-TSS (NM_001282856)	ENSG00000132718	up gene
chr13_25752773_25753808	GAIN	chr13	25752773	25753808	intron (NM_016529, intron 25 of 36)	ENSG00000132932	up gene
chr13_25575988_25576696	GAIN	chr13	25575988	25576696	intron (NM_016529, intron 19 of 36)	ENSG00000132932	up gene
chr13_25614570_25615611	GAIN	chr13	25614570	25615611	intron (NM_016529, intron 24 of 36)	ENSG00000132932	up gene
chr13_25612894_25614294	GAIN	chr13	25612894	25614294	intron (NM_016529, intron 24 of 36)	ENSG00000132932	up gene
chr13_25591818_25592074	GAIN	chr13	25591818	25592074	intron (NM_016529, intron 24 of 36)	ENSG00000132932	up gene
chr13_25592942_25594002	GAIN	chr13	25592942	25594002	intron (NM_016529, intron 24 of 36)	ENSG00000132932	up gene
chr13_25592171_25592353	GAIN	chr13	25592171	25592353	intron (NM_016529, intron 24 of 36)	ENSG00000132932	up gene
chr13_25611864_25612772	GAIN	chr13	25611864	25612772	intron (NM_016529, intron 24 of 36)	ENSG00000132932	up gene
chr13_25611247_25611726	GAIN	chr13	25611247	25611726	intron (NM_016529, intron 24 of 36)	ENSG00000132932	up gene
chr3_4975967_4976237	GAIN	chr3	4975967	4976237	intron (NR_125915, intron 1 of 3)	ENSG00000134107	up gene
chr10_6053304_6053628	GAIN	chr10	6053304	6053628	intron (NM_000417, intron 1 of 7)	ENSG00000134460	up gene
chr10_6051614_6051840	GAIN	chr10	6051614	6051840	intron (NM_000417, intron 1 of 7)	ENSG00000134460	up gene
chr10_6045856_6046658	GAIN	chr10	6045856	6046658	intron (NM_000417, intron 1 of 7)	ENSG00000134460	up gene
chr10_6044843_6045604	GAIN	chr10	6044843	6045604	intron (NM_000417, intron 1 of 7)	ENSG00000134460	up gene
chr10_6072700_6074662	GAIN	chr10	6072700	6074662	Intergenic	ENSG00000134460	up gene
chr10_6070342_6072604	GAIN	chr10	6070342	6072604	Intergenic	ENSG00000134460	up gene
chr10_6054829_6055267	GAIN	chr10	6054829	6055267	intron (NM_000417, intron 1 of 7)	ENSG00000134460	up gene
chr10_6069047_6070240	GAIN	chr10	6069047	6070240	Intergenic	ENSG00000134460	up gene
chr10_6054304_6054657	GAIN	chr10	6054304	6054657	intron (NM_000417, intron 1 of 7)	ENSG00000134460	up gene
chr10_6051945_6053291	GAIN	chr10	6051945	6053291	intron (NM_000417, intron 1 of 7)	ENSG00000134460	up gene
chr10_6064590_6065807	GAIN	chr10	6064590	6065807	Intergenic	ENSG00000134460	up gene
chr10_6056352_6063631	GAIN	chr10	6056352	6063631	intron (NM_000417, intron 1 of 7)	ENSG00000134460	up gene
chr10_6053774_6054138	GAIN	chr10	6053774	6054138	intron (NM_000417, intron 1 of 7)	ENSG00000134460	up gene
chr12_24530847_24532716	GAIN	chr12	24530847	24532716	intron (NM_001261414, intron 1 of 16)	ENSG00000134532	up gene
chr12_24526885_24530027	GAIN	chr12	24526885	24530027	intron (NM_001261414, intron 1 of 16)	ENSG00000134532	up gene
chr12_24532827_24533764	GAIN	chr12	24532827	24533764	intron (NM_001261414, intron 1 of 16)	ENSG00000134532	up gene
chr12_24533886_24536920	GAIN	chr12	24533886	24536920	intron (NM_001261414, intron 1 of 16)	ENSG00000134532	up gene
chr12_24561789_24562072	GAIN	chr12	24561789	24562072	intron (NM_001261414, intron 1 of 16)	ENSG00000134532	up gene
chr12_24560459_24561575	GAIN	chr12	24560459	24561575	intron (NM_001261414, intron 1 of 16)	ENSG00000134532	up gene
chr11_47216701_47217227	GAIN	chr11	47216701	47217227	exon (NM_001300734, exon 3 of 6)	ENSG00000134574	up gene
chr9_73502330_73503425	GAIN	chr9	73502330	73503425	Intergenic	ENSG00000135046	up gene
chr9_73433168_73433471	GAIN	chr9	73433168	73433471	Intergenic	ENSG00000135046	up gene
chr9_73433749_73434176	GAIN	chr9	73433749	73434176	Intergenic	ENSG00000135046	up gene
chr9_73503652_73505069	GAIN	chr9	73503652	73505069	Intergenic	ENSG00000135046	up gene
chr9_73450247_73451513	GAIN	chr9	73450247	73451513	Intergenic	ENSG00000135046	up gene
chr9_73424142_73424673	GAIN	chr9	73424142	73424673	Intergenic	ENSG00000135046	up gene
chr9_73424861_73425726	GAIN	chr9	73424861	73425726	Intergenic	ENSG00000135046	up gene
chr9_73437877_73438603	GAIN	chr9	73437877	73438603	Intergenic	ENSG00000135046	up gene
chr9_73565069_73565749	GAIN	chr9	73565069	73565749	Intergenic	ENSG00000135046	up gene
chr9_73153920_73154765	GAIN	chr9	73153920	73154765	intron (NM_000700, intron 1 of 12)	ENSG00000135046	up gene
chr9_73422038_73423653	GAIN	chr9	73422038	73423653	Intergenic	ENSG00000135046	up gene
chr9_73219295_73220587	GAIN	chr9	73219295	73220587	Intergenic	ENSG00000135046	up gene
chr12_68808728_68809395	GAIN	chr12	68808728	68809395	promoter-TSS (NM_001145340)	ENSG00000135679	up gene
chr1_215605121_215606729	GAIN	chr1	215605121	215606729	intron (NM_016121, intron 13 of 17)	ENSG00000136636	up gene
chr1_215601439_215601816	GAIN	chr1	215601439	215601816	intron (NM_016121, intron 10 of 17)	ENSG00000136636	up gene
chr1_215583399_215585710	GAIN	chr1	215583399	215585710	intron (NM_016121, intron 8 of 17)	ENSG00000136636	up gene
chr1_215600855_215601244	GAIN	chr1	215600855	215601244	intron (NM_016121, intron 10 of 17)	ENSG00000136636	up gene
chr1_215585933_215587447	GAIN	chr1	215585933	215587447	intron (NM_016121, intron 9 of 17)	ENSG00000136636	up gene
chr1_215597527_215597940	GAIN	chr1	215597527	215597940	intron (NM_016121, intron 10 of 17)	ENSG00000136636	up gene
chr1_215602593_215603558	GAIN	chr1	215602593	215603558	intron (NM_016121, intron 12 of 17)	ENSG00000136636	up gene
chr1_215598158_215598561	GAIN	chr1	215598158	215598561	intron (NM_016121, intron 10 of 17)	ENSG00000136636	up gene
chr1_215587579_215588828	GAIN	chr1	215587579	215588828	intron (NM_016121, intron 9 of 17)	ENSG00000136636	up gene
chr1_215603722_215604623	GAIN	chr1	215603722	215604623	exon (NM_001319295, exon 13 of 18)	ENSG00000136636	up gene
chr1_215588927_215595229	GAIN	chr1	215588927	215595229	intron (NM_016121, intron 9 of 17)	ENSG00000136636	up gene
chr1_215598637_215600682	GAIN	chr1	215598637	215600682	intron (NM_016121, intron 10 of 17)	ENSG00000136636	up gene
chr1_215596056_215596973	GAIN	chr1	215596056	215596973	intron (NM_016121, intron 10 of 17)	ENSG00000136636	up gene
chr6_393768_394264	GAIN	chr6	393768	394264	intron (NM_001195286, intron 2 of 8)	ENSG00000137265	up gene
chr6_431544_432115	GAIN	chr6	431544	432115	Intergenic	ENSG00000137265	up gene
chr6_501819_503042	GAIN	chr6	501819	503042	intron (NM_018303, intron 23 of 27)	ENSG00000137265	up gene
chr6_484185_485390	GAIN	chr6	484185	485390	TTS (NR_073064)	ENSG00000137265	up gene
chr6_389066_391410	GAIN	chr6	389066	391410	Intergenic	ENSG00000137265	up gene
chr11_110312198_110312659	GAIN	chr11	110312198	110312659	Intergenic	ENSG00000137710	up gene
chr15_45646455_45646834	GAIN	chr15	45646455	45646834	intron (NM_021199, intron 1 of 9)	ENSG00000137767	up gene
chr15_45644195_45645058	GAIN	chr15	45644195	45645058	intron (NM_021199, intron 1 of 9)	ENSG00000137767	up gene
chr15_45636875_45638896	GAIN	chr15	45636875	45638896	intron (NM_021199, intron 1 of 9)	ENSG00000137767	up gene
chr15_45635553_45636149	GAIN	chr15	45635553	45636149	intron (NM_021199, intron 1 of 9)	ENSG00000137767	up gene
chr15_45645257_45646241	GAIN	chr15	45645257	45646241	intron (NM_021199, intron 1 of 9)	ENSG00000137767	up gene
chr10_95783869_95786689	GAIN	chr10	95783869	95786689	intron (NR_038444, intron 4 of 5)	ENSG00000138185	up gene
chr10_95757305_95758604	GAIN	chr10	95757305	95758604	intron (NR_038444, intron 5 of 5)	ENSG00000138185	up gene
chr10_95761814_95762236	GAIN	chr10	95761814	95762236	intron (NR_038444, intron 5 of 5)	ENSG00000138185	up gene
chr10_95791253_95792304	GAIN	chr10	95791253	95792304	intron (NR_038444, intron 4 of 5)	ENSG00000138185	up gene
chr10_95758695_95760025	GAIN	chr10	95758695	95760025	intron (NR_038444, intron 5 of 5)	ENSG00000138185	up gene
chr10_95793406_95793843	GAIN	chr10	95793406	95793843	intron (NR_038444, intron 4 of 5)	ENSG00000138185	up gene
chr10_95782853_95783669	GAIN	chr10	95782853	95783669	intron (NR_038444, intron 5 of 5)	ENSG00000138185	up gene
chr10_95795846_95796382	GAIN	chr10	95795846	95796382	intron (NR_038444, intron 4 of 5)	ENSG00000138185	up gene
chr10_95756050_95756267	GAIN	chr10	95756050	95756267	non-coding (NR_038444, exon 6 of 6)	ENSG00000138185	up gene
chr10_95830964_95832710	GAIN	chr10	95830964	95832710	intron (NM_001164183, intron 2 of 7)	ENSG00000138185	up gene
chr10_95756479_95756797	GAIN	chr10	95756479	95756797	non-coding (NR_038444, exon 6 of 6)	ENSG00000138185	up gene
chr2_196528349_196529136	GAIN	chr2	196528349	196529136	intron (NM_001348768, intron 1 of 28)	ENSG00000138411	up gene
chr2_196527126_196527638	GAIN	chr2	196527126	196527638	intron (NM_001348768, intron 1 of 28)	ENSG00000138411	up gene
chr2_196530711_196531331	GAIN	chr2	196530711	196531331	intron (NM_001348768, intron 1 of 28)	ENSG00000138411	up gene
chr2_196368639_196370078	GAIN	chr2	196368639	196370078	intron (NM_001348768, intron 2 of 28)	ENSG00000138411	up gene
chr2_196358261_196358461	GAIN	chr2	196358261	196358461	intron (NM_001348768, intron 2 of 28)	ENSG00000138411	up gene
chr2_196533964_196534252	GAIN	chr2	196533964	196534252	intron (NM_001348768, intron 1 of 28)	ENSG00000138411	up gene
chr2_196388353_196388651	GAIN	chr2	196388353	196388651	intron (NM_001348768, intron 2 of 28)	ENSG00000138411	up gene
chr2_196534447_196534961	GAIN	chr2	196534447	196534961	intron (NM_001348768, intron 1 of 28)	ENSG00000138411	up gene
chr2_196359751_196364742	GAIN	chr2	196359751	196364742	promoter-TSS (NM_001304840)	ENSG00000138411	up gene
chr2_196459034_196460166	GAIN	chr2	196459034	196460166	intron (NM_001348768, intron 1 of 28)	ENSG00000138411	up gene
chr2_196453931_196454213	GAIN	chr2	196453931	196454213	intron (NM_001348768, intron 1 of 28)	ENSG00000138411	up gene
chr2_196388740_196389967	GAIN	chr2	196388740	196389967	intron (NM_001348768, intron 2 of 28)	ENSG00000138411	up gene
chr2_196364817_196366099	GAIN	chr2	196364817	196366099	intron (NM_001348768, intron 2 of 28)	ENSG00000138411	up gene
chr2_196527969_196528280	GAIN	chr2	196527969	196528280	intron (NM_001348768, intron 1 of 28)	ENSG00000138411	up gene
chr2_196503780_196506580	GAIN	chr2	196503780	196506580	intron (NM_001348768, intron 1 of 28)	ENSG00000138411	up gene
chr2_196529315_196530602	GAIN	chr2	196529315	196530602	intron (NM_001348768, intron 1 of 28)	ENSG00000138411	up gene
chr2_196503382_196503593	GAIN	chr2	196503382	196503593	intron (NM_001348768, intron 1 of 28)	ENSG00000138411	up gene
chr2_196507374_196507962	GAIN	chr2	196507374	196507962	intron (NM_001348768, intron 1 of 28)	ENSG00000138411	up gene
chr12_11650683_11651875	GAIN	chr12	11650683	11651875	intron (NM_001987, intron 1 of 7)	ENSG00000139083	up gene
chr12_11601613_11601862	GAIN	chr12	11601613	11601862	Intergenic	ENSG00000139083	up gene
chr12_11649994_11650386	GAIN	chr12	11649994	11650386	intron (NM_001987, intron 1 of 7)	ENSG00000139083	up gene
chr12_11652203_11653673	GAIN	chr12	11652203	11653673	intron (NM_001987, intron 1 of 7)	ENSG00000139083	up gene
chr12_19430765_19434098	GAIN	chr12	19430765	19434098	Intergenic	ENSG00000139154	up gene
chr12_19440715_19441150	GAIN	chr12	19440715	19441150	intron (NM_001267043, intron 1 of 8)	ENSG00000139154	up gene
chr12_19441520_19442016	GAIN	chr12	19441520	19442016	intron (NM_001267043, intron 1 of 8)	ENSG00000139154	up gene
chr12_19378966_19379841	GAIN	chr12	19378966	19379841	Intergenic	ENSG00000139154	up gene
chr12_19380927_19381800	GAIN	chr12	19380927	19381800	Intergenic	ENSG00000139154	up gene
chr12_19381958_19383089	GAIN	chr12	19381958	19383089	Intergenic	ENSG00000139154	up gene
chr15_50182791_50183610	GAIN	chr15	50182791	50183610	intron (NM_003645, intron 1 of 9)	ENSG00000140284	up gene
chr15_50163158_50164925	GAIN	chr15	50163158	50164925	Intergenic	ENSG00000140284	up gene
chr15_50179552_50181138	GAIN	chr15	50179552	50181138	Intergenic	ENSG00000140284	up gene
chr15_50191241_50191767	GAIN	chr15	50191241	50191767	intron (NM_003645, intron 1 of 9)	ENSG00000140284	up gene
chr15_50190068_50190890	GAIN	chr15	50190068	50190890	intron (NM_003645, intron 1 of 9)	ENSG00000140284	up gene
chr15_50183766_50184443	GAIN	chr15	50183766	50184443	intron (NM_003645, intron 1 of 9)	ENSG00000140284	up gene
chr17_27465733_27468472	GAIN	chr17	27465733	27468472	Intergenic	ENSG00000141068	up gene
chr1_165634140_165634520	GAIN	chr1	165634140	165634520	intron (NM_004528, intron 1 of 5)	ENSG00000143198	up gene
chr1_165640023_165641362	GAIN	chr1	165640023	165641362	intron (NM_004528, intron 1 of 5)	ENSG00000143198	up gene
chr1_165639169_165639713	GAIN	chr1	165639169	165639713	intron (NM_004528, intron 1 of 5)	ENSG00000143198	up gene
chr1_151349302_151349888	GAIN	chr1	151349302	151349888	Intergenic	ENSG00000143390	up gene
chr1_151346989_151349166	GAIN	chr1	151346989	151349166	promoter-TSS (NM_000449)	ENSG00000143390	up gene
chr1_206608557_206610134	GAIN	chr1	206608557	206610134	intron (NM_001201478, intron 3 of 12)	ENSG00000143486	up gene
chr1_206589363_206591630	GAIN	chr1	206589363	206591630	Intergenic	ENSG00000143486	up gene
chr1_221740382_221740570	GAIN	chr1	221740382	221740570	intron (NM_007207, intron 1 of 3)	ENSG00000143507	up gene
chr1_221723789_221724272	GAIN	chr1	221723789	221724272	intron (NR_111940, intron 1 of 2)	ENSG00000143507	up gene
chr1_221753202_221753726	GAIN	chr1	221753202	221753726	Intergenic	ENSG00000143507	up gene
chr1_221687673_221690062	GAIN	chr1	221687673	221690062	Intergenic	ENSG00000143507	up gene
chr1_221645554_221645967	GAIN	chr1	221645554	221645967	Intergenic	ENSG00000143507	up gene
chr1_221743365_221744603	GAIN	chr1	221743365	221744603	Intergenic	ENSG00000143507	up gene
chr1_221773698_221774275	GAIN	chr1	221773698	221774275	Intergenic	ENSG00000143507	up gene
chr1_221753849_221754277	GAIN	chr1	221753849	221754277	Intergenic	ENSG00000143507	up gene
chr1_221692388_221693453	GAIN	chr1	221692388	221693453	Intergenic	ENSG00000143507	up gene
chr1_221755792_221756987	GAIN	chr1	221755792	221756987	Intergenic	ENSG00000143507	up gene
chr1_221759813_221762293	GAIN	chr1	221759813	221762293	Intergenic	ENSG00000143507	up gene
chr1_221727965_221728630	GAIN	chr1	221727965	221728630	intron (NR_111940, intron 1 of 2)	ENSG00000143507	up gene
chr1_221777886_221779885	GAIN	chr1	221777886	221779885	Intergenic	ENSG00000143507	up gene
chr1_221742227_221742673	GAIN	chr1	221742227	221742673	promoter-TSS (NR_111940)	ENSG00000143507	up gene
chr1_221690265_221691977	GAIN	chr1	221690265	221691977	Intergenic	ENSG00000143507	up gene
chr1_221740713_221742067	GAIN	chr1	221740713	221742067	intron (NM_007207, intron 1 of 3)	ENSG00000143507	up gene
chr1_221725544_221727149	GAIN	chr1	221725544	221727149	intron (NR_111940, intron 1 of 2)	ENSG00000143507	up gene
chr1_221774433_221777759	GAIN	chr1	221774433	221777759	Intergenic	ENSG00000143507	up gene
chr1_235887068_235888205	GAIN	chr1	235887068	235888205	Intergenic	ENSG00000143669	up gene
chr1_235892615_235893205	GAIN	chr1	235892615	235893205	Intergenic	ENSG00000143669	up gene
chr1_235872981_235873220	GAIN	chr1	235872981	235873220	intron (NM_001301365, intron 1 of 52)	ENSG00000143669	up gene
chr1_235860155_235860353	GAIN	chr1	235860155	235860353	intron (NM_001301365, intron 1 of 52)	ENSG00000143669	up gene
chr1_235891524_235892231	GAIN	chr1	235891524	235892231	Intergenic	ENSG00000143669	up gene
chr1_235886428_235886920	GAIN	chr1	235886428	235886920	Intergenic	ENSG00000143669	up gene
chr2_38690485_38690831	GAIN	chr2	38690485	38690831	intron (NM_138801, intron 4 of 6)	ENSG00000143891	up gene
chr2_120273624_120274175	GAIN	chr2	120273624	120274175	intron (NM_002881, intron 1 of 4)	ENSG00000144118	up gene
chr2_120284939_120285302	GAIN	chr2	120284939	120285302	intron (NM_002881, intron 2 of 4)	ENSG00000144118	up gene
chr2_120271860_120273383	GAIN	chr2	120271860	120273383	intron (NM_002881, intron 1 of 4)	ENSG00000144118	up gene
chr2_120260402_120263413	GAIN	chr2	120260402	120263413	intron (NM_002881, intron 1 of 4)	ENSG00000144118	up gene
chr2_120288752_120289395	GAIN	chr2	120288752	120289395	intron (NM_002881, intron 3 of 4)	ENSG00000144118	up gene
chr2_120286194_120288623	GAIN	chr2	120286194	120288623	intron (NM_002881, intron 3 of 4)	ENSG00000144118	up gene
chr2_120253194_120254692	GAIN	chr2	120253194	120254692	intron (NM_002881, intron 1 of 4)	ENSG00000144118	up gene
[truncated: 726 more rows]

[truncated: 3 more sheets: 8, 9, 10]
